# Supplementary material for: Genetic Analysis of Polyunsaturated Fatty Acids Biosynthesis Pathway Determines Four Distinct Thraustochytrid Types
Source: Environ Microbiol. 2025 Mar 28;27(4):e70090. doi: 10.1111/1462-2920.70090 (PMC11951076; doi:10.1111/1462-2920.70090)
Supplement: Supplementary file 2 — Table S1. Table S2. Table S3. Table S4. Table S5. [file EMI-27-e70090-s002.xlsx]

## Sheet: Table S1
Supplementary Table S1. Thraustochytrid genome sequences database Information. Accession numbers, database sources, and sequencing Information for thraustochytrid genomic Sequences downloaded from the NCBI, JGI and NGDC.
Type	Species	Order	Family	Strain	Accession number	Database	Sequencing technology	Release Year	Reference
Type I	Parietichytrium sp. I65-24A	Thraustochytrida	Thraustochytriaceae	I65-24A	GCA_012862575.1	NCBI	454 GS FLX	2020	Ishibashi, Y. et al. (2021) PUFA synthase-independent DHA synthesis pathway in Parietichytrium sp. and its modification to produce EPA and n-3DPA. Communications biology, 4, 1378.
	Schizochytrium aggregatum	Thraustochytrida	Thraustochytriaceae	ATCC 28209	Project ID: 402022	JGI	Solexa and Sanger sequencing platforms and assembled with Arachne	2012	Collier, J. (2010) Comparative genome sequencing of four Labyrinthulomycete species to provide new insights into their biosynthetic pathways and role in global carbon cycling. JGI Proposal ID: 25 / 300513.
	Thraustochytrium striatum	Thraustochytrida	Thraustochytriaceae	ATCC 24473	GCA_022244645.1	NCBI	PacBio	2022	Xiao, R. (2018). Characterization and cultivation of marine protist, Thraustochytrium striatum for high-value bioproducts. Clemson University. Doctoral dissertation.
Type II	Thraustochytrium aureum	Thraustochytrida	Thraustochytriaceae	ATCC 34304	GCA_012862495.1	NCBI	454 GS FLX	2020	Ishibashi, Y. et al. (2021) PUFA synthase-independent DHA synthesis pathway in Parietichytrium sp. and its modification to produce EPA and n-3DPA. Communications biology, 4, 1378.
Type III	Aurantiochytrium sp. T66	Thraustochytrida	Thraustochytriaceae	T66	GCA_001462505.1	NCBI	454; Illumina HiSeq	2015	Liu, B. et al, (2016) Draft genome sequence of the docosahexaenoic acid producing thraustochytrid Aurantiochytrium sp. T66. Genomics data, 8, 115–116.
	Aurantiochytrium sp. KH105	Thraustochytrida	Thraustochytriaceae	KH105	GCA_003116975.1	NCBI	Illumina GAIIx; Illumina MiSeq; Roche 454 GS FLX+	2018	Iwasaka, H. et al. (2018) A possible trifunctional β-Carotene synthase gene identified in the draft genome of Aurantiochytrium sp. Strain KH105. Genes, 9, 200.
	Hondaea fermentalgiana	Thraustochytrida	Thraustochytriaceae	FCC1311	GCA_014084085.1	NCBI	Illumina HiSeq	2020	Seddiki, K. et al (2018) Sequencing, de novo assembly, and annotation of the complete genome of a new Thraustochytrid species, Strain CCAP_4062/3. Genome announcements, 6, e01335–17.
	Thraustochytrium sp. ATCC 26185	Thraustochytrida	Thraustochytriaceae	ATCC 26185	GCA_002154235.1	NCBI	Illumina HiSeq	2017	Zhao, X. et al. (2016) Genomic analysis of genes involved in the biosynthesis of very long chain polyunsaturated fatty acids in Thraustochytrium sp. 26185. Lipids, 51, 1065–1075.
	Thraustochytrium sp. TN22	Thraustochytrida	Thraustochytriaceae	TN22	GCA_013306675.1	NCBI	Illumina HiSeq; Oxford Nanopore; PacBio RSII	2020	Hien, H.T.M. et al. (2022) Genome analysis of the heterotrophic microalga Thraustochytrium sp. TN22 to identify genes involved in exopolysaccharide and carotenoid biosynthesis pathways. Marine genomics, 61, 100918.
	Schizochytrium sp. CCTCC M209059	Thraustochytrida	Thraustochytriaceae	CCTCC M209059	GCA_000818945.1	NCBI	Illumina HiSeq	2015	Ji, X.J. et al. (2015) Genome sequence of Schizochytrium sp. CCTCC M209059, an effective producer of docosahexaenoic acid-rich lipids. Genome Announcements, 3, e00819-15.
Type IV	Aurantiochytrium acetophilum	Thraustochytrida	Thraustochytriaceae	HS399	GCA_004332575.1	NCBI	Illumina MiSeq	2019	Ganuza, E. et al. (2019) Genomics, biology and phylogeny Aurantiochytrium acetophilum sp. nov. (Thraustrochytriaceae), including first evidence of sexual reproduction. Protist, 170, 209–232.
	Aurantiochytrium limacinum	Thraustochytrida	Thraustochytriaceae	ATCC MYA-1381	Project ID: 1450242	JGI	454 sequencing platform and assembled with Newbler	2010	Collier, J. (2010) Comparative genome sequencing of four Labyrinthulomycete species to provide new insights into their biosynthetic pathways and role in global carbon cycling. JGI Proposal ID: 25 / 300513
	Aurantiochytrium limacinum	Thraustochytrida	Thraustochytriaceae	SR21	GWHABLD00000000	NGDC	PacBio	2020	Liang, L. et al. (2020) Genome and transcriptome analyses provide insight into the omega-3 long-chain polyunsaturated fatty acids biosynthesis of Schizochytrium limacinum SR21. Frontiers in Microbiology, 11, 687.
	Schizochytrium sp. TIO01	Thraustochytrida	Thraustochytriaceae	TIO01	GCA_004764695.1	NCBI	PacBio RSII	2019	Hu, F. et al. (2020) Low-temperature effects on docosahexaenoic acid biosynthesis in Schizochytrium sp. TIO01 and its proposed underlying mechanism. Biotechnology for Biofuels, 13, 172.
Close relatives	Aplanochytrium kerguelense	Labyrinthulida	Aplanochytriaceae	PBS07	Project ID: 402023	JGI	Solexa and Sanger sequencing platforms and assembled with Arachne	2010	Collier, J. (2010) Comparative genome sequencing of four Labyrinthulomycete species to provide new insights into their biosynthetic pathways and role in global carbon cycling. JGI Proposal ID: 25 / 300513
	Labyrinthula sp. SR_Ha_C	Labyrinthulida	Labyrinthulaceae	SR_Ha_C	GCA_015227615.1	NCBI	Illumina MiSeq; Oxford Nanopore MinION	2020	Tan, M.H. et al. (2021) First genome of Labyrinthula sp., an opportunistic seagrass pathogen, reveals novel insight into marine protist phylogeny, ecology and CAZyme cell-wall degradation. Microbial Ecology, 82, 498–511.

## Sheet: Table S2
Supplementary Table S2. Accession numbers and putative protein sequences of PUFA biosynthesis genes investigated in this study. The 'Accession number' column contains either standard database accession numbers or references to the source of predicted protein sequences from NCBI, JGI, or NGDC genomic databases. For sequences lacking accession numbers in the original databases, we predicted the pro…
Species (Type)	Gene name	Accession number	Protein seqeunce
Botryochytrium sp. S-28 (Type I)	Bs_Δ4DES	Predicted from RNA-seq data	MGEDKKITLAQVREHNLPTDAWCVIHDKVYDVTNFAKVHPGGDLVLLAAGKDATILFETYHIRGVPDAVLAKYRIGSLDAPKVKATSGLDSASYYSWDSEFYKVLKKRVVARLEKLKLERRGGIEIWTKAFMLMTGFWGSLYLMCTLNPDGWAIPAAMSVGVFAAFVGTCIQHDGNHGAFAKSKFLNKAAGWTLDMIGASAMTWEMQHVLGHHPYTNLIEMENGVQKVSGKPVDTKKVDQESDPDVFSTYPMLRLHPWHRKRFYHKFQHIYAPFIFGFMTINKVITQDLGVLLNKRLFQIDANCRYASPGYVFRFWFMKFLTMLYMVGLPMYMQGPLQGLKLYFVAHFTCGELLATMFIVNHIIEGVSYASKDAVKGGMAPPRTVHGVTPMNETQQALE…
	Bs_Δ5DES	Predicted from RNA-seq data	MGRGGEDEAPKRAELHGATATGKKVVLIEGQMYDVTNFRHPGGSIIKFLSTDGSEVIDATEAYREFHCRSSTADKYLKSLPKVDGPIKMKYDAKEQARRDAITRDYAILREQLVKEGYFKPVPLHILYRCVEIVVMFALSFYLFSFKGNLLALAGAILVGGIVQGRCGWLMHEAGHYSMTGYIPLDLRLQELIYGVGCGMSGAWWRNQHNKHHATPQKLKHDVDLDTLPLVAFNEKIAARVKPGSFQAKWLSAQAYVFAPISCLLVGLFWTLFLHPRHMVRTKRRAELAWVVTRYIGWFGLLHSFGYSYSDAVKLYLVTFGVGCTYIFTNFAVSHTHLPVTNPDEYLHWVEYAALHTTNVSNDSWFVTWWMSYLNFQIEHHLFPCCPQLHHPKIAPRVR…
	Bs_Δ6DES	Predicted from RNA-seq data	MGRGGQKTEGLSAQPQQEREQLLKGKWESVVRIDGVEYDVTDYMRKHPGGSVIKYGLANTGADATHLFNAFHMRSKKAKMVLKSLPKRQPQLEIQPGQLPEEQTKEAEMLRDFEKLENELRAEGYFEPSFWHRLYRFTELAVMFSLGLYCFSLRTPLSIAAGVFLHGLFGAFCGWAQHEGGHGSLYHSLWWGKRAQAMMIGFGLGTSGDMWNMMHNKHHAATQKVNHDLDIDTTPLVAFFNTAFEKNRYRGFAKWWVRFQALTFLPITSGCFVMWFWLLFLHPRRVVQKGNVEEGFWMLSSHIVRTYLFQLCTGWESLAACYLVGYWGAMWVSGVYLFGHFSLSHTHLDIVDADVHKNWVRYAVDHTVDISPQNPLVSWIMGYLNLQVLHHLWPQMPQY…
	Bs_Δ8DES	Predicted from RNA-seq data	MSGENVTGVTIEGIEGSYEQLVVLSALATFFVVNLIGQMTLYNQTSTSEFRKRTPQTKPEGTVWRENVGDPIPCVEEPEMIKQKRLEGKSKKVTWAEVNKHNKQDDLWLVVDGKAFDVTSFVHKHPGGFRPLLAMAGRDSTEVMSEFHPAAVFEKYLPNYYVGDVTDYKVPALIEDYRKIRQELLARGLFKTSMTYYYAKYLWLASIFFPAVYGVIFCSSTFAHMVSACLMALFWQQLAFVGHDLGHSAVSHSRDIDYYWGGLIGNFLGGIGLSWWKNSHETHHVTCNSIEMDPDIQHLPFLAITNKILQNRFWSTYHLKWFEVDAIARFFVSYQHILFYPIMGLARFNLYVQSWILLLVRTDEKVPNKKLEMMSLFGFWVWLFTLLSFLPTWGERASF…
	Bs_Δ9DES-A	Predicted from RNA-seq data	MVTMTHNSSVAGDALHPDASMNRIAGLAGTVVFGTVLAYLGTRQPKEGHSMKLRDMPEGYKAQNELEQKAIDAYEKRQNLSTIPWLFQNIRWVMSIYIAGVHVLALYALPHLLDCKWETLLGMFAFYVLGGFGITGGAHRLWSHRTYKANAVYRFVVMICNSIANQGTIYHWSRDHRTHHKYSETKADPHNALRGFFFAHVGWLFFKKDPRVKFAGNHIPMSDLAALPEVQLQKRLDPWWNLFWCFGAPTLCGHFLWGETVLNSFLLMGVLRYVLCLNGTWLVNSAAHLYGGHPYEDINPAENPVVAFFSMGEGWHNWHHAFPHDYSASELGVSSQFNPTRLVIDLCALFGIVWDRKTATDHWETRKKKKGYKHVDLQGAPLFRQRVVS*
	Bs_ω6DES/Δ9DES-B	Predicted from RNA-seq data	MCQTEKRSAVTGQKEPEKLPSVKELRDAVPKHCFERSFFWSLLFVVRDSLFAAGTGYIAYKYIPLELTPWNILLWTIYSIVQGTILTGLWVIGHECGHQAFSPSAFLNDFFGFFIHSALLVPYFSWQRTHKVHHAKCNHLLDGESHVPDIKHKVFKTYSKVVDVIGEDSFVLLQIVLHLVLGWPMYLIMHATGSRRSPVTKDRYKKKPNHFSPFSDNELFPSHLRFKVFLSTVGVLGMIGLLFHLGTVFGHKQVALLYAGPYLVVNAWLVGYTWLQHTDATIPHFGEDEWSWLLGATMTVDRPYPWIVDELHHHIGTTHVCHHIFHELPHYNAVEATKALKQVLGGHYKYDPTPIHKAMWNTARDCHYVEDVTGVQYPKSVLVDRRKEKKL*
	Bs_ω3DES	Predicted from RNA-seq data	MEPVQVDQKKVNKEDEWITKLDLKAFGKEIRELGDSLRKAQGEQDEAHLNKILAWNWLFTIAGVLTMYWRPNLFTIVCLSTGIYSRWVMIGHHVCHGGYDNTPASKRGYSRWVFAVGSLFRRAMDWFDWMLPEAWNVEHGRQHHYFLNEAADPDLVQLNAQWIRSLEIPLIIKYFTAMFFALTWKWSYYSSNTYNQLLFTNKLKEMNSISEQMKELGGSGELDAKSARDKLIAEKKERQVVTIFQLFDGNAPSWWSNTRYFIDVFLPFLLYRFFVLPLPFLVLFGKTAFFNAVINLVAADVLSNVHSFFAVVPNHAGDDLYWFDTHCEPKSDEFFLRQVIGSVDFSAGSDPVDFFHGWLNYQVEHHLWPDLSMLSYQRAHPLVKDICKKHGVPFVQHNV…
	Bs_U2DES	Predicted from RNA-seq data	MAPNAESCHPQTVQSQTVAKKEKALVGIEGKWYDVSSLLESHPGGPIIKSYVGRDATEVFRAFHGEHVLSKRRPVGEYDVVAKRLEESSDITLEEVNKYLSIQRDLAELDAMFKREGWYSDNTGWLARQCVLCATLFGAVLMGVLFVMPRVEPEAQWFISFGAGVLLAAFWQQSGFLMHDFMHSNVFQQRLLDEKWGVFFGTVCLGVPSHWWKDEHDIHHALTNTFTRDPNSQDFDIQMLQKMWSQDEQLLQFSDGTCTSNPKFPSLPLWVTVGLVKVQHLTFIPLCVFLGRFGIILDSYTHEERELEWNAIRVHWAWMVCLLIQFPSWTSALQFYIVAAICQGILHIQLLISHFAEPFEESSKTLTKGFFALHQIEACTNIVNSPYTDWFYGGLNFHI…
	Bs_U3DES	Predicted from RNA-seq data	MRAPMEEGPLEAVHPSKVSGEAHLRKHSLSPAEYALSLIVLFGGWLVALFTFAGQVRPAGLTAFAITAAAGLGFVVFSWFIYGSNIQTLMWVADLMEDRVLRTRENWKNETLRSFVEVGSWLHIMFRIYAVSESALVAAFCGSVVGAFCVVLGDYFTEYARAAEQRLFAQAENSFVGYKYLRRLSGDEVESEAKQEDEPDELEAKPSDPQVELASVFYTPQFVSLLVCFALAVLLYHVQGGQDLGLAVILTTFANVAFITAEQLLMLWKPTRWAAIILHDRVLNVVYNWEHETIRSGFETCFYLSSIFSCYALTESVPVAVLVGTFAGMSIVLVSSWIGIGQSRVRLSDSQQYDMERSVFMLAIFGWACATLLYTIFVFSRSSLLALGLVVPTAIASIC…
	Bs_C16ELO	Predicted from RNA-seq data	MTQNDKLTALLESIDKRLEKMENRLDEQGRVIEEMNSGVVRRVVKFGTQDVGEACGVVSVGHGELIGESGPRQTESKEKRLERKRKQALGAKIFTFYSVAFLGLMVMSFLDLLPVLEWERMKFDRAEQVSVWLGEHMHYPFIFSLIYVVVIFGIQFAMEKKQEFDLRVPLALWSLLLAVFSLFGSLRTVPVLLKLLHSKGVMHVVCGDTRSDWVIDNPAGVWTMFFIFSKVPELIDTLFIVLRKRKLITLHWYHHITVMIFCWHSWATYCLNGLVYSSMNLTVHAFMYFFYTLTALGYRPTVFAMYITIIQILQMLVGTAVTVYVNYHINFVVSQPLSLSLQTNWDPLAPEVNTDPSCKVHTLNALAGLCMYGSYLWLFCVFFYISYIRPPSKPKTKLK…
	Bs_C16ELOL	Predicted from RNA-seq data	MSTSKSIKVHNASASVFEPKEVADACGLLGSKPGKLIYETNADKARSQKDVEAAKKAKRARNNTASIIYTVFCLTYGAAMWAAFNDYIPAQTWELMDLGSILQVSDFLLQNIHIPFILSAIYVVVIFGIQRYMENRAPFDLRLPLAAWSLFLAVFSVLGSLRTVPVLFKILETRGSYHLLCEDTRFDWLVNNPAGYWTILFIFSKVPELVDTLFIVLRKRKLITLHWYHHVTVMLFCWHSMGTLCMNGLIFSAMNLTVHAFMYFFYTLTALGYRPTKFAMGITLIQILQMLVGTSVTVFVNMQQLFNSKPVPEIPHWLKVTWGISNPTENASEGTCETVHPASAISGLTMYASYLYLFCTFFYFAYLHKTPKSKSKQE*
	Bs_C18ELO	Predicted from RNA-seq data	MANVSLWDDVVRRAEDGVNMWMDGAKPYALTDGLPMMDVSTMLMFELGYVAMLAFGIPIMKQVNKPFELKAVKFFHNLFLFLLSGYMCLETIRQAYLGSYKLFGNDMEKGTEPHAVGMSRIVYIFYVSKAYEFVDTAIMILCKKFNQVSFLHVYHHATIFAIWWAIAKYAPGGDAYFSVILNSFVHTVMYAYYFFSAQGVQVVKYIKPYITMLQMTQFMCMLIQSLYDYLFPCDYPQSLVKLLGVYMLTLLALFGNFFVQSYMKKPQKAKKQ*
	Bs_C20ELO	Predicted from RNA-seq data	MAARVDAKGVQAKTQVAKTVPRSRKVDRSDGFFRTFNLCALYCSAFAYAYKNGPTDNDENGLFFSKSPFYAFLVSDAMTFGAPLAYVVAVMLLSRYMADKKPMTGFIKTYVQPVYNVVQIVVCGWMAWGLLPQVTLTNPFGLNTQRDPQIEFFVMVHLLTKFLDWSDTFMMILKKNYAQVSFLQVFHHATIGMVWSFLLQRGWGSGTAAYGAFINSVTHVIMYTHYFVTSLNINNPFKRYITAFQLSQFASCIVHAVLALLFEEVYPIEYAYLQISYHMIMLYLFGCRMDWSPLWCTGEVDGLDEANKKKTN*
	Bs_Δ9ELO	Predicted from RNA-seq data	MASWQESLVALKGFKWQVTYGEESFVGTFHLGGSGSWRLLLGTVALYSVIVKSCQLSKSSKALQGLVQLRNTHNLLLALFSLVIAAWTFAAMIKERHFTSLKDASCKAIEDPSFELVSFLFLLSKIWEWFDTILLVASGKEVRFLHFLHHLTTFWLYAVDHTFKSSIKYGVAVNALVHAVMYCHYYKPFPAPFRKMITQMQIVQFLLSFFLHSMIFVYDCDVNVHAYPFEYYTPYLMVGSYLVLFLNFYVTQYVRNVWDKKKHQ*
	Bs_U1ELO	Predicted from RNA-seq data	MDQMKDIYAVYAPIVLEKLEEFRWLFDNNDKSALPNDWQPSGDWVADMFSAYKAAWEGTIQQVNATHHVFKTKDDECYFQSTWQLIPELADTPLYFDKKGEGIFDGSPLSAYMREYFQIPLFLVSLYVIVIFSGQFIMKFLPAFDLKWPLALWNLSLSIFSWMGVIRTVPHLLATIHHKGLYHSVCDRVCSTFGASEVGFWAWLFIISKIPELIDTVFIVLRKKPLIFLHWYHHVTVLLYCWASYTSQNSAGIYFICMNYTVHAIMYGYYFLSTVRMWPRFIPSWIITILQLSQMIGGIVICLLTYKYQHIDNLPCAVSPVAFKTGVVMYASYFVLFLQILFMLLSGGKKKQQKTSAAKKNN*
	Bs_U2ELO	Predicted from RNA-seq data	MMSELFELGSRGSVGQLWDDKYLLVVAYVLSVTLSLRFGPFKQGSRDSQGKKVAAKDWSKSQKIWHPIILGYNILMSIFSFFCFSAMSYVLVVKMDGHFGGEDCTLFDRDALFRQIVYLFYLSKYVEFADTLFLLVKGKEVSWLHFFHHCGAAVNMGMLHKSGMEAAFIFVMLNGFVHTVMYAYYALSLVGVRIRGKLMITTMQIVQFLTGFSIFWQYQRIPCFRESKPLMTTFWFTYAYVGAVLLFFLNFYMKSMAKTKTA*
	Bs_ACLY	Predicted from RNA-seq data	MASRAVSEFHGKHLLARWIPEYSDGKHHILDKFVRVTATELQELERITKENPWLLKDKLVVKPDQLIKRRGKAGLVGLNLTWDGVVEWIKARMNREIQVDRVTGILDTFIVEPFVPHSQDEEFYVCIYNTREGEQVLFHHEGGVDVGDVDAKAVKLLVNLPSLPSEEDIASNLLVNLKDTSSTKLEVAGFIHALLKAYRELHFTYLEINPLVVCKEGVIPLDLAAKIDETAGFLASTRWGNISFPPPFGRPLLPAEQYVHDLDGKTGASLKLTVLNPKGRIWTMVAGGGASVVYADTICDLGFAHELANYGEYSGAPSEELTFEYARSLLDLMTRTTDERGKILIIGGGIANFTDVAKTFKGIIRALSEYAPKLIKGKVDIWVRRGGPNYQEGLNLMRD…
	Bs_CrtO	Predicted from RNA-seq data	MVLEKRGVLGGAAVTEEIVPGYKFSRASYLAGLLRPKVISELGLENLHYLERNPSSFTPTRLSDPLYQGKYLMLGSDSKANAASIKEFSVKDADKFEEYEEMLAGVRKVIVPLLDHPLPELELPRTRAQVKRLINLARDLSGGLQKQTLTDAYEVFLSPASAILDRWFESDIVKTTLATDAVIGAQVSPYQVGSGYVLLHHVMGEVNGVQGTWAYVRGGMGAISQSIAQAAKRYGATIETDAGVSEILLDDSGRAAGVKTTDGQQIESKVVISACTPFRTFTELIDSSRSGGDKNRNLETFVHRVKQQDQTCGAFKINLALNKLPDFACYPTSEADVASGGGPQHRGTIHFESRLEEIHEAYKDASSGRPATRPVIEMTIPSSLDKTLVSEELQAKGHH…
	Bs_cCrAT-1	Predicted from RNA-seq data	METFSNQDKLPKLPLPSLKETCEKYLETVKPLLTAAELKRTQAVVEEFLEKEGPEMQKALEEYRETVDNYVEEFWTDMYVQIKDPLPINVNPIFVLEDDPTPSRNSQIARAASLVLSSIKFIRALRSGVLSPDYVKKTPLCMSQFANLFASSRVPVFASEDPESEHEKDHIVTFDDSQHIVVLCRGQFYYFDVIWPDGTPAVTLREICRNLDKISNDSKKKEASQVAMDAIGVLTSEERPVWATQRRRLINLSANNKRTMQVIDSALFVLCLDDVPTCNMDEIAANMLHGTYDVNKEDGIQRGSCLNRWYDKLQIIVTESGNAGVNFEHSAVDGHTVLRFASDVFTDTIIRFAQTISGPRVRSFIGETAVKDMLKHQGSSSGLITHASIARKASAMRRP…
	Bs_cCrAT-2	Predicted from RNA-seq data	MGNQGTKSAREMSKGVQVKETKRNESAPEKREIVAKRTSEKRKSTKVKTEKEAGGTYRFQKDLEKLPIPTLEDTCARFLSTVGPLLSEEELAETKAAVTSFQEDVGPEMQACLEAYAKDKDNYVDAFWDDAYLLMDDPVVINVNPFFVLEDDPTPSRNNQITRATQLVWSICKFVRAIRSETVEVDMVRKTPLCMSQFKKLFGSARIPHGRGPGSDKIETCSESKHIVVICRNQFYTFDVVSSDGAMLVSLEELHTFLEAIKEEAQEQDDESCARDAFGVFTSETRTTWAKYRAEIASLNPHNASELKVIDEALFVLCLDMNSPESLSQAAANALRGTSETNDDGIEIGTCMSRWYDKLQFIVSENGSASVCFEHTPADGHTVLRMVSDVFTDTIIKFA…
Parietichytrium sp. I65-24A (Type I)	Psi_Δ4DES	Predicted from genomic sequence	MTAGFEEVITMKQVKDRNTPDDAWCVVHGKVYDITKFKNAHPGGDIIMLAAGKDATILFETYHIRGVPDAVLRKYQIGKLPDGKNKEGGNGLDSASYYSWDSEFYRVLRERVLKRLNELKLSRRGGFEIWAKAIFLLTGFWSCLYLMCTLNPNGLAIPAAMMLGIFAAFVGTCIQHDGNHGAFAQSSWLNKAAGWTLDMIGSSAMTWEMQHVLGHHPYTNLIEMENGNQKVSGKPVDTKTVDQESDPDVFSTYPMLRLHPWHSKKWYHKYQHIYAPFIFGFMTINKVIAQDVGVITRKRLFQIDANCRYASPTYVARFWIMKVLTVLYMVGLPMYMQGPWEGLKLFFIAHFTCGELLATMFIVNHIIEGVSYASKDAIKGEMAPPKTVRGVTPMHETQK…
	Psi_Δ5DES	Predicted from genomic sequence	MGRGAQGEPRQATELKSSPSEQRKVLLIDGQLYDATNFRHPGGSIIKYLCTDGKEVVDATEAYKEFHCRSSKADKYLNSLPKIDGPIKYKYDAKEQARHDKLTREYVALREQLVKEGYFDPSPLHIIYRCAELAAMFALSFYLFSFKGNVVATIAAIVIGGCVQGRCGWLMHEAGHYSMTGNIPVDLRLQEFLYGIGCGMSGAWWRSQHNKHHATPQKLKHDVDLDTLPLVAWNEKIARRVKPGSFQAKWLHLQGYIFAPVSCLLVGFFWTLYLHPRHMVRTKRNFEIFSVALRYVCWFSLLLSMGYTVGESLGLYVLTFGLGCTYIFTHFAVSHTHLPVSEEDEYLHWVEYAALHTTNVAIDSYVVTWLMSYLNFQIEHHLFPCCPQFRHPAISSRVK…
	Psi_Δ6DES	Predicted from genomic sequence	MGRGGEKSEVDQVQPQKTEQLQKAKWEDVVRINGVEYDVTDYLRKHPGGSVIKYGLANTGADATSLFEAFHMRSKKAQMVLKSLPKRAPVLEIQPNQLPEEQTKEAEMLRDFKKFEDEVRRDGLMEPSFWHRAYRLSELVGMFTLGLYLFSLNTPLSIAAGVLVHGLFGAFCGWCQHEAGHGSFFYSLWWGKRVQAMLIGFGLGTSGDMWNMMHNKHHAATQKVHHDLDIDTTPFVAFFNTAFEKNRWKGFSKAWVRFQAFTFIPVTSGMIVMLFWLFFLHPRRVVQKKNFEEGFWMLSSHIVRTYLFHLVTGWESLAACYLVGYWACMWVSGMYLFGHFSLSHTHMDIVEADVHKNWVRYAVDHTVDISPSNPLVCWVMGYLNMQTIHHLWPAMPQYH…
	Psi_Δ8DES	Predicted from genomic sequence	MTGNNTTDVSALMQSSEDDGGILHTAAMGVMATAFLVNLIAQMTYFNQVDPTEFGKRKQRKAPEGTVWREDKGKAVASPIEPAAIAEKRKAGKAQKLTWDDVRPHNSKEDLWLVVDGKVFDVTSYVMKHPGGYRPLVGMAGRDATEAMNEFHPASVFEKFLPNYYIGDLVDYKVSPLLRDYREIRQELLGRGLFETNQTYYYAKYIWLFSIAVPTLYGVLCCDSLFAHMLSAFGMALFWQQLAFVGHDLGHSAVSHSRDLDFFWGGLIGNFLGGIGLSWWKHSHETHHVTCNSIEMDPDIQHLPFLAITNKILKQRFWSTYHLKFFETDAIARFFVSYQHYLFYPIMGFARYNLYVQSWILLLFRTSEKVPYKMLEVASLFGFWVWFYVFMSYLPNWGE…
	Psi_Δ9DES-A	Predicted from genomic sequence	MAAANLQTMQNASLVDADAQAEALYASRMMGITITLAIGGVMTYFGTRQPRDDAPMRIKDMPEGYKPRDELEQKAVDSYERKQELPLIPWLMANIRWVMATYITGVHVLAVVGLPYLLDCKVETLLALPVFYIFSGFGITGGAHRLWSHKAYKGYTPYRFFVMLCNSMANQGTIYHWSRDHRTHHKYSETKADPHNALRGFFYAHVGWLLFKKDPRVKFAGAHINMSDLAALPEIKLQRRFDPWWNLFWCFGFPTLVASIGWGESPTKAYFILGVLRYVLVLNATWLVNSAAHIWGGHPYEDSHPAENPSVAILSMGEGWHNWHHAFPHDYAASELGVSAQFNPTKLFIDFCAKIGLVYERRRATEMWSTRRKNKGYKNVDLVGPPFLRQRVVS*
	Psi_ω6DES/Δ9DES-B	Predicted from genomic sequence	MCQSEVKHRGVGQSGEAPLAPQLEEKLPSVKELRDAVPKHCFERSALKSTFFLLRDAAFVAAFGYLAYNTLSMDLTLVNLFLWGVYAVCQGTIMTSLWVVGHECGHYAYSSSNFINDFVGFFTHSALLVPYFSWQRTHKVHHAKCNHLLDGESHVPDLKRKVHKLYTKVLDAVGEDAFVLLQIILHLGFGWLMYLFWHATGSRRSPVTKQRYSKKPNHFSPFASNELFPEHLRFKVFLSSAGIFGMLAILAYASTIYGVKTVALMYGGPYLIVNAWLVGYTWLQHSDASVPHFGEDEWSWLRGAVNTIDRPYPWIIDELHHHIGSTHVCHHIFHELPHYHAQEATKALIPVLKSHYKYDPAPIHKALWKTARDCHYVEELDGVQYPKSIIHERRTAKKL*
	Psi_ω3DES	Predicted from genomic sequence	MAVEANLRGDEPAEMTKVAKEDEWIVNLDLAGFGREMRELGDKLRQQQGVADEVHLDKILRWHYAFCIAGFLTMYWQPNLFTVVCLSTGLYSRWVMIGHHVCHGGYDNTPAKKRGFSRWVFGVGSLLRRAIDWFDWMLPEAWNIEHGRFHHYSLNEDMDPDLVQMNAQWIRGLEIPVIFKYLTAAFFAITWKWTYYSSNTYSQLLFTNKLKEMNSLSDQMKELAENKAAKANLLDEFKKRHVMTVFHMIDGNYPSWWSTSAYMQKVFLPFFFYRFVLSPLPFLLLGKTAFFNAVINLILADMLCNCHSFLTVVPNHAGDDLYWFDDHCEPKSDEFFLRQVIGSTDCSAGTDPIDFFHGFLNYQIEHHLWPDLSMLSYQKAHPLVKDICKKYNVPFVQHT…
	Psi_U1DES	Predicted from genomic sequence	MGRRTSSRASSSIDVLSKPGLNYGNPNRKLYVAARKEVLKHLDETQGQLEEIPKANRRFHFLHGRAYDLRDFAKNHPGGIDIIQMTAGVVDATPIFESYHAFADRDGILEKLAKYEVPEEDVKGGIPDPLYTFHEGGFYDTVTKRVRKYFGATSDKLDESVTRSIKANTEWAVIVAVQFLLNMVFYALAFVLRLPMPVAMVCAFLAGMFQIQWGFTAMHDASHFGLGARGSMLNDVIMRAWCSWSLWNGKVWAQHHVVRHHGFTGSPELDPDIVHALPMVRKHPDTDPALENGFLRKLGDNFGMPGWAAAAILFYVFLPGMWLGQVERYFQYMFSLNGDENTYLWGMPAYKDVKGFTTRPWEVAIYAFQILMQIQRLNPLVTFSYIISLNLFYSICIVA…
	Psi_U2DES	Predicted from genomic sequence	MAPNTRAGEQSALVRGAHGPRKGRALIGIDGEWYDVSSLLDHHPGGPIIKSFVGKDASDVFRAFHSREALGKRKPVGTYDAVQRRSEECATISREEVERYMQIQKDYRALDEKLHADGWYAGNGWWFAKILALCAIFFSLAMWGIFVGMPHFQSFRLLPFISGVFMAAFWQQCGFLMHDFMHSQVFQNRIIDQRWGLFFGTVCLGIPSSWWKDEHDIHHSLTNTFTEVEGSPDYDIQMLQKMWTQDEQMLQFSNGQCRSNAKFPSLPRWVTIGLIKVQHLTFIPLCVFLGRFGIILDSYTHEPRQREWCALALHWALMLSLLSTFPSVGSAATFYATAAICQGILHIQLLISHFAEPFEESHANIGKGFFVIHQIETCINIANAGYMDWFYGGLNFHIE…
	Psi_U3DES	Predicted from genomic sequence	MSAPRRMRVPNPAEKDFAAAGEERSSFEQVMSSVLSKKGRSGGAKKGNLSLAEYTLSLIVLFGGWMVALFGIAGQVRPAGVTAFAITAAAGLGFMVFSWFIYGSNIQTLMWVADLMEDRVLRTRENWRNETLRSLVEVGSWLHIMFRIYAITESAVIAAFCGSVVGAFCVVLGDYFTDYTREAEERLRAQAESSLNSYRYLRSISEDGFRPAEERSQHSRGGPGPLEAVQSEAKESHAEDESSISAGARPAEPRVWAHEEFASVFYTPQFVSLLVSFALAVSLYHVKDSQDLGVAAILTTLANVAFITAEQLLMLWRPTRWAAVILHDRVMNVVYNWEHKTIRSGFETCFYLSSIFFCYAVTENVPFAVLVGTLAGMGIVLTSSWLGIGVHPSQDDASR…
	Psi_C16ELO	Predicted from genomic sequence	MGGSDEVLKQLLSKLDKIDQRLGHLEDTIQTQGKAIDEMNSGVVKRVMRFGTQDVGEACGVVSVGHGELLGESGPPSSTESREKKAERKNRQAMGARIFTTYSVVYGALMVLSFMDALPVFDWELMKFSRAELVSVWLREEMHLPFVFSLIYIVVIFGIQFFMENRKEFNLRIPLAIWSLFLALFSLAGSLRTVPVLLKLLYNKGVMHVVCGDTRSDWVIDNPAGVWTMFFIFSKVPELIDTLFIVLRKRKLITLHWYHHITVMTFCWHSWATFCLNGLVYSSMNLTVHAFMYFFYTLTALGYRPTVFAMYITLIQILQMLVGTAVTVYVNYHINFVVPQPLRFSLKTDWDALDPHVNDTPTCKVHTLNALAGLLMYGSYLWLFCVFFYMSYLKPRKKG…
	Psi_C16ELOL	Predicted from genomic sequence	MSTRAPKVVKSSGSNLFEAKDVADACGVLGAKPGKLIYETNGENAQMSEEALKAIKLAKKAKSDWAVKVYTLFCLSFGAAMWASFQDMIPVMSWERMSLESVLWVSDSLADNIHVPFFLSALYVVTVFGIQAAMKDRKAFDLRTALAVWSMGLAVFSIVGSLRTVPALFKMLSSRGVYHVLCEDTRYEWLVGEPAGAWTVLFIYSKVPELVDTLFIVLRKSKLITLHWYHHITVMLFCWHSFATLCMNGVIFAAMNLTVHAFMYFFYALTALGYRPTKYAMGITLIQILQMVVGTAVTVYVNVQQRLGSVSLESTNGDWLNVTWDKFSPAETGSGTCETVHPASALSGLAMYASYLWLFCTFFYYTYFAKSKSTKAKAE*
	Psi_C18ELO	Predicted from genomic sequence	MANSSVWDDVVGRVETGVDQWMDGAKPYALTDGLPMMDVSTMLAFEVGYMAMLLFGIPIMKQMEKPFELKTIKLLHNLFLFGLSLYMCVETIRQAILGGYKVFGNDMEKGTESHAQGMSRIVYVFYVSKAYEFLDTAIMILCKKFNQVSFLHVYHHATIFAIWWAIAKYAPGGDAYFSVILNSFVHTVMYAYYFFSSQGFGFVKPIKPYITTLQMTQFMAMLVQSLYDYLFPCDYPQALVQLLGVYMITLLALFGNFFVQSYLKKPKKSKTN*
	Psi_C20ELO	Predicted from genomic sequence	MAARVEKQQAPAKAAKKVGSRVDRSDGFFRTFNLCALYGSAFAYAYNNGPVDNDGKGLYFSKSPFYAFLVSDAMTFGAPLMYVIAVMALSRYMADKQPLTGFIKSYIQPVYNIVQIVVCSWMAWGLLPQVDIFNLNPFGLNKQRDANIEFFVMVHLLTKFLDWTDTFIMIFKKNYAQVSFLQVFHHATIGMVWSFLLQRGWGSGTAAYGAFINSVTHVIMYTHYFVTSLNINNPFKRYITGFQLSQFASCIVHALLVLAFEEVYPLEYAYLQISYHIIMLYLFGRRMNWSPLWCTGEVDGLDVNVETSKKAQ*
	Psi_Δ9ELO	Predicted from genomic sequence	MDDFPKSWAQADAALRQFKWQIDYGQGSSFIGERRLSQSESIGILLSSSLLYCATLVVAYVGRPLLKPLLRLQSVHNLLLAMFSGLVFLYSSWMMLSEHHFVSLQSLTCSPIRHPHFEAVSFAFLLSKVWEWFDTVLLVLKGSNVRFLHWLHHTTTFWLYAVDHTFKSSIKYGVAVNALVHTVMYLHYYKPFPRAFRKLITQMQIVQFLFSIWLHSMIYVYQCDSNTDTHFWEYCTPYLLVISYLVLFLNFYVTQYLISKSKKSKAD*
	Psi_U1ELO	Predicted from genomic sequence	MDEIKSKVQEVYALYAPQALAQLEKLRFVFDNPDAAKPNSWKPSGDWWKDMFTAYDAAWEGTIEQVNATHHVFKTKGDKCLFQSTWQMVPELDPLYFSKKHEGIFDGSPLSAYMREYFQIPIILVTLYLVVIFGGRMFMSCLPPLGLKWPLALWNMSLSLFSWVGVARTVPHLLATIHYKGLYHSICDPVCSTFGASEVGLWAWLFIISKIPELVDTVFIVLRKKPLIFLHWYHHVTVLLYCWASYSAQNSAGIYFICMNYSIIQERLLAQEITGVGSPSPCVRSVQSASQATRRSIVGCPFEFYLPALCFPWPLVAVVTVVTVGAIIGRHLLWLGHKRQSTTVAPSRSGLVAKPPKSCRSRGWESVSVRGRKARGGGKGEKGKGDKGDLGRLRRWCGA…
	Psi_U2ELO	Predicted from genomic sequence	MRKRTSHREEQEQYQYPNCTVSPSTVFTQRQTAPSHPWCCSCTGKQERKKLSQAGEDKMSLMEQLWDDKFVLVPAYMAFVGIARRVGPLAQKGDIGVDWTKKTGFWTPVMVVYNILMTIFSLVSFVGMTYTILVRHRGELMSENCRAYEMDPVFRNIVYAFYVSKYVEFADTLFLLVKGKPVSWLHFFHHCGAAINMGILYKSGMEGTWIFVTFNGFVHTVMYAYYCAALLHIRLRGKSMITSMQILQFLSGLSIFWQYGSLSCMNEREDLRFVFKFTYGYVGIVLLFFLNFYLQNYVRSPSKSKSA*
	Psi_ACLY	Predicted from genomic sequence	MASRAVSEYDGKHMLARWIPEFSDGVHHIADKFVRIGEKELADLSTVVAENPWLQELKLVVKPDQLIKRRGKAGLVGLNLTWDGVVDWIKARMKREVQVERVTGVLDTFIVEPFTPHSADEEFYVCIFNTREGEEILFHHEGGVDVGDVDAKAMRLAVSVPNYPHDEEISSKLLSKVQDPAVRDQVAGFIHALLKTYRELNFTYLEINPLVVCKEGVVPLDLAAKIDETAAFLCGSKWGGFEFPPPFGRPLLPAEQYVHDLDGKTGASLKLTVLNPNGRVWTMVAGGGASVVYADTICDLGSAHELANYGEYSGAPSEELTFEYARSVLDLMTKTVDERGKVLIIGGGIANFTDVAKTFKGIIRALAQYAPKLIKGKVAIWVRRGGPNYQEGLNMMRDV…
	Psi_CrtO	Predicted from genomic sequence	MWQVSTKGRARLGHGARQMVRSLSSVESGSGRKTKCDVVVVGGGHNGLTSAAYLAKAGLDVVVLEKRHVVGGAAVTEEIIPGYKFSRASYLAGLLRPKVIAELGLEDLVYIPRDPSSFTPTKLDHPQYKGKYLLLGSDAKKNYASIAQFSKNDADNFPAYEEMLTRVRKIVTPLLDNPLPELGFPRSRAEAFRLKDILQELSKNCDRKTVMDAYELFTAPAATILDRWFESDIVKTTLATDSVIGALVSPYQVGSGYVLLHHVMGEVNGVEGTWAYVKGGMGQVSASIANAAKRYGARIETSASVSEILLDSSGAASGVRTADGHTVEAKVVISGCTPYRTFLEMLPEDARKANKSLGDFAKFIQHQDQSCGAFKINLAVDKLVNYSCFPTSEEDIANG…
	Psi_cCrAT-1	Predicted from genomic sequence	MGEEGQDAQEAPLFSNQSKLPKLPLPELEKTCEKYLVTVKPLLSEKEFEQTQAAVRAFLEGEGPALHKDLKEYRETVDNYVEAFWSDSYLKYFDPLVLNVNPVFVLEDDPTPSRNSQVARASSLILSSIKFVRALRSGTLTPDMIKKTPLCMSQFANLVGSARVPVFEGDDDSGDYVEDKVVNFPQSQHILVLSKGQMYYFDVIWPDGTPSITQREICRNLERILADSNRKESSSIAQEAVGLLTSENRTVWANWRRKFINLSENNRRVIHTIDSALFVVCLDDTPTCNPDEITANMLHGTYEVGPDAVQRGSCLNRWYDKLQIIVTASGNAGVNFEHSAVDGHTVLRFASDVFTDTIIRFAQTISGPRVRSFIGETSVKGLMTVQRQGSAGNVTHSLV…
	Psi_cCrAT-2	Predicted from genomic sequence	MGNQFGKLGEGFGANVYMGAGKQQRLGKTVSSASGQSLESTEWPQAQQGDGQRVKSVKMVLERTETGTFRFQEAIPKLPIPTLKDTCERFVETVAPLLSEDELLDTKSAVEDFQKTVGPMMQQELETYAMDKDNYVDAFWDDAYLMMDDPVVINVNPFFVLEDDPTPMRNDQIFRASQLTWSICKFVRAVRAETLDVDMVKSKPLCMSQFHKVFASARIPHGRGPGNDKIETYSSSTHIVVVCRNQFYTFDVVDKAGDMVLSYEDLQKNLEAIKAEALEASDETCATNAFGVLTADKRSVWAKNRANIIALSAHNKEEVKVIDKALFVLCLDLTAPTNLSQAAENALRGTTELNSDGVQVGTCTSRWFDKLQVIVCENGSSSVCFEHTPADGHTVLRMV…
Schizochytrium aggregatum (Type I)	Sa_Δ4DES	jgi|Schag1|82175|fgenesh1_kg.8_#_107_#_isotig05506	MTVGGDEVYSMAQVRDHNTPDDAWCAIHGEVYELTKFARTHPGGDIILLAAGKEATILFETYHVRPISDAVLRKYRIGKLAAAGKDEPANDSTYYSWDSDFYKVLRQRVVARLEERKIARRGGPEIWIKAAILVSGFWSMLYLMCTLDPNRGAILAAIALGIVAAFVGTCIQHDGNHGAFAFSPFMNKLSGWTLDMIGASAMTWEMQHVLGHHPYTNLIEMENGIQKVTHADVDPKKADQESDPDVFSTYPMLRLHPWHRKRFYHRFQHLYAPLLFGFMTINKVITQDVGVVLSKRLFQIDANCRYASKSYVARFWIMKLLTVLYMVALPVYTQGLVDGLKLFFIAHFSCGELLATMFIVNHIIEGVSYASKDSVKGTMAPPRTVHGVTPMHDTRDALG…
	Sa_Δ5DES	jgi|Schag1|85036|fgenesh1_kg.36_#_6_#_isotig06675	MGRGGEATPKGDGAAAVAGAARKTLLIDGVVYDVTNFRHPGGSIIKYLTTDGSAYVDATNAYREFHCRSKTADKFLKSLPKVKVEGAPKMLYSPEEQKRRDALTKDYAAFREQLVKEGMFDPSPLHVVYRCTEVVALFALSFWLLAQHGNLPAQAFGAVVSGVAQGRCGWLMHEGGHYSMTGNIKIDVRLQEIIYGMGCGMSGAWWRNQHNKHHATPQKLKHDVDLDTLPLVAFNEKIAARVRPGSFQASWLRIQGYIFAPISCLLVGLFWTLFLHPRHMLRTSRKLEMASIAARYALWFTICAQIGFAPREALGLYLLTFGIGCTYIFTNFAVSHTHLPVTEEDEYLHWVEYGALHTTNVSIKSWFVTWWMSYLNFQIEHHLFPCMPQFRHPRISNRV…
	Sa_Δ6DES	jgi|Schag1|85535|fgenesh1_kg.44_#_34_#_isotig06308	MGRGGQKSEAVAASATTPLKTADSAKPRSWEKVVLIDGVEYDVTNFIRRHPGGSVIKYALAEEGADATAIYNAFHVRSRKADLMLKSLPSRKPQLEVQPGQLIDEDSKEGEMLRDFAKFEQQLKDEGFFEPSNLHVLYRLTELAAIFALGLFLFSLRTPLGILGGVLAHGLFGGRCGWLQHEGGHGSLFTSLWLGKRVQACLIGFGLGTSGDMWNMMHNKHHAATQKVNHDLDIDTTPLVAFFNTAFEKSRFASAFNKFWIRFQALTFLPITSGVFVMLFWLLFLHPRRVIQRGLPEEGFWMITSHIVRTALFKAVTGWSSWAACYAVGYWGAMWVSGMYLFGHFSLSHTHLDVVEQDVHKNWVRYAVDHTVDISPGNPLVCWMMGYLNLQVIHHLFPV…
	Sa_Δ8DES	jgi|Schag1|84862|fgenesh1_kg.33_#_13_#_isotig05030	MQAAAAALAGGELAHVGALGCMATFFLVCLLGQMTTYSQTDVGEFARRDPQEKPDGTVWRETGGEPVVSPAEAAVIKKKRDAGEARKFTWDEVKKHNKRDDVWLVVEGKAFDVTSFVERHPGGWRPIVAMAGRDSTEVMNEFHPAAVFDKYLPAYYVGDVVDYEVSEIIKDYRNIRQDLLARGLFRTDKAYYYAKVAWLASILLPTLYGVIACSSTTAHMISACGMALFWQQLAFVGHDLGHSAISHSRDIDYFWGGLIGNFLGGIGLSWWKNSHETHHVTCNSIEMDPDIQHLPFLAITSKIFNAPFFSTYHLKEFKTDAFARFFVSFQHYLFYPIMSVARFNLYVQSWIMLLVRRDEPVPYKLIEICSLLGFWLWLGTLMSFLPTWGERLAYFYISH…
	Sa_Δ9DES-A	jgi|Schag1|80020|fgenesh1_kg.2_#_44_#_isotig00419	MTCANGAGVAAGDPLEWATCNASATANATTCAVDIGPDANRLAVLSSVLVAGALLMYLGTKQPKEGESMRIRDMPDGFKPVTEADKQAVAAYEARQELPLVPWVLRNTRWMMASYITVVHVLAVVSLPLLLECHNKTLLGILAFYCIGGFGITGGAHRLWSHKAYKAHGLFRFMTMVCNSIANQGTIYHWSRDHRTHHKYSETKADPHNALRGFFFAHVGWLLFKKDPRVTMAGREISMADLAALPEVQLQKRLDPVWNLFWCFLFPGIVGHLWWGESLYTGVMLMGVLRYVLCLNGTWLVNSAAHLYGGHPYDEHSNPSENPAVSIIAMGEGWHNWHHAFPHDYAASELGVSSQVNPTKLVIDTAAMFGLVWGRRRALDLWAMRRKNNKLDNVGLVGP…
	Sa_ω6DES/Δ9DES-B	jgi|Schag1|85573|fgenesh1_kg.45_#_31_#_isotig00221	MCQPTSQPQAAAKEADATPEQQGEAASRQPLTQLASADELPNIKDIRAAIPPHCFRRSALRSSLFVVRDGALAAAVGYAAWRFLPRELSLVAALAWAAYAVVQGTILTGLWVIGHECGHQAFSSSSTINDLFGFFIHSSLLVPYFSWARTHAVHHARCNHLLDGESHVPDLKRKVYPLYAKILDFIGEDAFSLLQIVLHLAFGWIMYLSMHATGSRRSPVTKERYTKKPNHFDPRASNELFPAKYRFRVFLSSVGIVGMLALLGAAAATYGAKEVALLYVGPYFVVNAWLVLYTWLQHTHPDMPHFGDAEWTWLRGALSTIDRPYPWIVDELHHHIGTTHVCHHVFHELPHYHAVEATKALKAAVGKFYVFDPTPIHKALWHTASTCHYVEGLEGVQYL…
	Sa_ω3DES	jgi|Schag1|71107|estExt_Genewise1Plus.C_130340	MTATKIIPTHDEWIQNLDLKGFGREIRELGNKLRENQGAADVEHLDKMLRWNYLFTFVGVLTLWMQPNPITVVCLSTALFSRWTMIGHHTCHGGYDNTKAAERGFHRKIFAVGSLARRALDWFDWMLPEAWNIEHGRLHHYSLNEDNDPDLVEKNATWMRSAPVPKLFKYVVVLFFAFTWKWTYYSSNTYSQLLFTNKMREMNSISEQMKELKDDSPKEKLLAEKKDRHVVTIFKIFDRELPSWWSTTGFLRDVVLPFLIYRFIITPLPFYFIFGPSGFNNAMVNLLLADLLTNVHSFIAVVPNHAGEDLYYFEDHCEPKSDEFFLRQVIGSVDFSAGSNPVDFFHGFLNYQIEHHLWPDLSMLSYQRAHPLVKDICKKYNVPFVQHNVFYRVYKTVQI…
	Sa_U1DES-1	Predicted from genomic sequence	MWIHQRSSCTTEEQLVEPAPERNAGPGEPALGRLGRHHKVPTAKPSGASDSNADSHPGLNYGFPDRSVYIKARKMVLEREKELEHLESPGAHKFKLEKENDYKVVRYYHYLHGKVYDLREFYKHHPGGEGILRMSAGLPDATSLFESYHAFANRDGILQRLQQYEVTDDDEALERAPAQLFSFDEGGFYDTVVKRVRARFGATTDKLDESVMANVKADKLWAAKVGTQLALNLVTYLLAFVLRLPAPVAMVFAFLSGWFQIQWGFTAFHDASHFAIAPRNHWSNDVITRVWAAWSLWHCRIWMSHHVALHHTYTGSPSLDPDVQHATPMVRKTADTPHRKVNGFFTWIGDKMPGMSGWTIAAVLIYVLTPGMWLGQVRGYAMYRLSFLYKYLPWFTDLR…
	Sa_U1DES-2	jgi|Schag1|84018|fgenesh1_kg.23_#_13_#_isotig00842	MGILRRSHRATEELLEPAPEPMAESRKSTREENRLSRRQDKAAVKRMGTSADSHPGLNYGFPDRSVYIKARKMVLEREKELEHLESPGAHKFKLEKENDYKVVRYYHYLHGKVYDLREFYKHHPGGEGILRMSAGLPDATSLFESYHAFANRDGILQRLQQYEVTDDDEALERAPAQLFSFDEGGFYDTVVKRVRARFGATTDKLDESVMANVKADKLWAAKVGTQLALNLVTYLLAFVLRLPAPVAMVFAFLSGWFQIQWGFTAFHDASHFAIAPRNHWSNDVITRVWAAWSLWHCRIWMSHHVALHHTYTGSPSLDPDVQHATPMVRKTADTPHRKDNGFFTWIGDKMPGMSGWGTAAVLIYVFTPGMWFGQVRVYAMYRLSSLSKRFSWLQDLRKS…
	Sa_U3DES	Predicted from genomic sequence	MVLLRLTPRRRRLTPADAQPMAPAETHAAATATAKAQKDNLSLAEYALSLMVLFGGWMVALFGIAGQVRPAGLTAFAITASTGLCFLLATWLIYGTNIQTLMWVADLMEDRVLRTRENWKKETLRSLVEVGSWLHITFRIYTISGSALLATVLGSAVGAFCIVLGDYFTEFAREAELQLFGSGRPAPTYPRVVLARPSAMPLAAGDARDTIRFDQSLSNQPLAYLRVGQSDNGRTLDAATATTTTATTATTTAMPISATIGPGNEQQMTPRAAPLAHGGPHGAALFEPLQPREELASVFATPQFFSLAIACTLAASLNHVSDGQDLGLAVILTTFANVAFITAEQVLMLWRPTRWAAVILHDRVMNVVYNWQHETIRSGFETCFYLSSIFSGYAVTENV…
	Sa_C16ELO	jgi|Schag1|81257|fgenesh1_kg.4_#_375_#_isotig07033	MTAHEQLLERMLGKLDEITSRLDAMEDTMERNSRAIDEMNAGVVRRAIKFGTEDVGAACGVISVGHNELIGEQGIRRSEESAEKRCARKARQALGARIFTTYCLAFAALMAASFAEVLPVYDWELMKFDVAERVSVWLGQNMHLPFLFSLAYVLVVFGIQWAMKGRKEFDLRNPLALWSLILAVFSLAGSVRTVPVLFKLIYTKGWMHVVCGDTRADWVIDNPAGVWTMFFIFSKVPELIDTLFIVLRKRKLITLHWYHHITVMTFCWHSWATFCLNGLVYSSMNLTVHAFMYFFYTLTALGYRPTVFAMYITLIQIMQMVVGTAVTVYVNYHIRFVEYQPLKLSLGTSWDALDPVANSDPTCKVHTLNALAGLLMYGSYLWLFCVFFYTSYISPPKKK…
	Sa_C16ELOL	jgi|Schag1|82007|fgenesh1_kg.7_#_124_#_isotig00253	MATVTTQRRQVEQLPHHLDSGRKAESSQLAKPAVRSAKRGWTSGETIFLTFCLSYGAAMVAAFHGRIPELEWERMPLEDVLNVVQFLGDNMWLPTVLAVIYVVVIFGIQNHLADRQPFDLRKPLAIWSIILAVFSIWGSLRTVPMVFQLLSERGLNHTLCGDSRFDWLVNQPAGTWTVLFIFSKLPELIDTLFIVLRKKRLITLHWYHHITVMLFCWHSLATMNLNGIVFSSMNLTVHAFMYFFYAITALGFRPTRFAIYITGIQILQMFVGTAVAVYVSYHSYWRQEPDTSSPWLEAAWNTSIPDELPGDECKAHPINAVSGLAMYASYLWLFSAFFVSAYVRPAKASKPKRA*
	Sa_C18ELO	jgi|Schag1|86212|fgenesh1_kg.62_#_16_#_isotig08910	MSLFDDLPSVWQANMVGPVTNYVNAFMGDTPKHPNTDGLFLTDVDTMLKFWCGYICMVVWGVPIMKMMPFSFELYYFKLIHNFFLFGLSAYMCGETVRQAILGNYKLFGNDLEKGNEPHAAGMARIVYIFYVSKAYEFVDTLIMILCKKFNQVSFLHVYHHATIFAIWWCIAVYAPGGDAYFSVILNSFVHTVMYAYYFFAGLKFTFLQPIKPYITSLQMTQFMAMLIQSAYDFLYPCDYPQPLVRLLGVYMITLLILFGNFFLKSYSGKKPAQKAKTQ*
	Sa_C20ELO	jgi|Schag1|79424|fgenesh1_kg.1_#_47_#_isotig07656	MVASEVLSAPKAAADGAAKPAAAKQVRRQVKVDRDDAFFRTFNLGALYCTTLYYAYQVGPVDNDGKGLYFAKNQFYQVMLSDAVVFGAPVLYVLAVMALSRFMVNKKPLTAFLRSYVQPLYNVVQIVVCAWMVYGILPQVDILNGNPFGLNTKRDARIEFFVFVHYLTKFLDWTDTFIMILSKSYHQVSFLQVFHHATIGMVWGFLLQRGWGSGTCAYGAFINSLTHVLMYSHYLWTSFGFKNPLKKWLTKFQLAQFASCIVHALLVLAFEEAYPLEFAFMQISYHIIMLYLFGKRMSWAPLWCTGMTDMDAELKRD*
	Sa_Δ9ELO	jgi|Schag1|83629|fgenesh1_kg.20_#_40_#_isotig02907	MAAMAAVQDALARTGAFADELRAEGWRLTYQDDSNLGRWSLSREESLTLMLGSSLVYLALLVVVRVLRPLLRPLLRLRDAHNFLLCVFSALCTAWTFAAMISENHFESIEAAVCRPIANRDFQIVSFLFVISKIWEWFDTVLLVLKGSSLRFVHLIHHATTFWLYAVNSTMQSSSKYGVAMNGLIHTVMYAHYWRPFPRQYRRFITQLQLFQFALAICTHSAIYYFDCDKNVHTHFFEYITPFVLVIGFSALFLNFYLMQYIKPAAAKTKQA*
	Sa_U1ELO	jgi|Schag1|59551|estExt_Genewise1.C_370135	MADEVMAAAREAAGRAHEALAPLLAAAWDEAGPWVERMRPLFVNPEAALPARWRPTGDWAADARTAFEAAFDGSQVSLHNATHYAFTNTHWKGKTQTCYFENTHQLVPELETAGLYPFGDLENRFDGAPLSMYMATYYWMPLLAVTLYVALVFGGRLFMSCLPAAGLKWPLFLWNLALSAFSWVGVVRTVPHLLGELQRHGLYYSMCTPVCQTFGAGSIGLWCWLFIISKFPELIDTAFIVLRKKPLIFLHWYHHVTVLLYCWQSYTTQNSAGIYFICMNFSVHAIMYGYYALKAVGLWPRVIPSWTITILQLLQMIGGIAVCLLTYKYKNVDQLPCSISDASFETGVLMYASYFLLFLQILFKLLSGGAKRKPKRKTE*
	Sa_ACLY	jgi|Schag1|50064|estExt_Genewise1.C_4_t10372	MATRMVSEFDGKRMLARWIPEYSGGDYHVLDKFVRVHGEEDLARVDEIADENPWVRTDRLVVKPDQLIKRRGKAGLVGLNLTWDQALDWVRERMNREVTVGRVTGVLETFIIEPFVPHAQEEEFYVCILNTREGEDILFHHEGGVDIGDVDAKAVRYSVDLTHFPTNEELCRNLLHNVAADAMRERVSGFIQALLKTYRELHFAYLEINPLVVTADGVIPLDLAAKIDETAAFLCGSKWGKIEFPAPFGRPLLPAEQYVHDLDGKTGASLKLTILNPAGRVWTMVAGGGASVVYADTICDHGAGHELANYGEYSGAPSEEMTYEYARTILDLMTQGVDERGKVLIIGGGIANFTDVAKTFKGIVRALKEYTPKLIKGNVKIWVRRGGPNFQEGLNMMRE…
	Sa_CrtO	jgi|Schag1|66405|estExt_Genewise1Plus.C_3_t30039	MARAAAVAARGTWDAIVVGGGHNGLAAAAYLGARGLRAVVLERRPVVGGAAVTEEIVPGFRFSRASYLAGLLRPRVIEELELEGIEYLARDPSSFTPSHPDDPLYGGRSLMLGSDAQLTAASIAQFSQRDAAALEGYEDMLAGVRGLLSPLLDTPLPELGRPRNRAELRRLLRLAREMVPHLSRQVALDTYEVLVSPAATILDRWFESEMLKTTLATDSVIGAIASPYNPGSGYVLLHHVMGEIDNRPGVWAYVRGGMGAISKSIAAAAQKRGVAIETDCSVKEILLDSATGKASGVRLEDGSVMEAPVVISACNPYHTFVELAPATRERSPAFVERISHLDHACGAFKINLALDRLPNFACCPNAPEDIAAGGGPQHRGTIHFVNRMSQIQDAYLEAS…
	Sa_cCrAT	jgi|Schag1|57678|estExt_Genewise1.C_270092	MAQGTYAHQGSLPTLPVPGLAATCEKYLRTVEPLLSPAQLEATRAAVAQFQEGDGPELQARLEEHAKQVDSYVEAWWTEAYTHAPCSLALNINPIFVLEDDPTPSRNNQLARASSLILSSIKFVRMVKQEMLAPDLVRKTPLCMSQFKALFSTARLPVFGPAQAGDEPGEFLHDKIKTFEHARHILVMSRGQFYYFDVIWPDGTPAITQREICRNLERILEDSRRKTDKDVAQSAVGVLTSEERATWAKIRHRLQRISASNRKTLEMIDSALFVVCLDNVALTDPTDIANNILAGTYNFCDKDCIQTGTCLNRWFDKLQIVVTESGNAGINFEHSAVDGHTVLRFASDVFTDTIIRFAQTISGQRVHSFIGESSAGGGPSSSSNKTHKELTKAVTAMRR…
Thraustochytrium striatum (Type I)	Ts_Δ4DES	Predicted from genomic sequence	MTAGFDEKVTMAQVREHNKPEDAWCAIHGGVYDVSKFAAVHPGGDIILLAAGKEATILFETYHVRGVSPALLNKYKVGVLVDQKKGGTSDGSTGLDASSYYTWDSEFYRTLCDRVVKRLNERGLARRGGVEIWVKAAMLLTGFWSSLYLMCTLDPNGLAMAASMALGVFAAFIGTCIQHDGNHGAFAYSRFLNKAAGWTLDMIGASAMTWEMQHVLGHHPYTNLIEHENGSDPDVFSTYPMLRLHPWHHKAWYHHYQHLYAPLLFGFMTINKVMTQDVGVVLRKRLFQIDAHCRYASPLYVARFWIMKALTMLYMVALPVYMQGPFHGIKLFLLAHFTCGEVLATMFIVNHIIEGVSYASKDPVKGKMAPPRTVHGVAPMEGTQKTLNAKDGKPKAEIP…
	Ts_Δ5DES	Predicted from genomic sequence	MGRGGQKEAEKAGLVGAKQRKTILIEGQVYDVTNFRHPGGSIIKFLTTDGSAHIDATNAFREFHCRSGSAHKYLKSLPKVDGPVKMMYDDKEQARRDAMTKDYAEFRAQLVAEGKFDPSPMHATYRVVELVSLFVASFYLFSLGSPLAVVAGVLVSGIAQGRSGWLMHEAGHYSLTGSIPIDLRIQEIVYGLGCGMSGAWWRNQHNKHHATPQKLKHDVDLDTLPLVAFNEKIAAKVRPGSFQAKWLSMQAYIFAPVSCLLVGLFWTLFLHPRHILRTSRGFEAVCLATRYAGWFALMSSMGFAPLDSLKLYLASFGLGCVYIFTNFAVSHTHLDVTDPDEYRHWVEYGALHTTNVSNDSYLVTWWMSYLNFQIEHHLFPSMPQFRHPTIAPRVRELFA…
	Ts_Δ6DES	Predicted from genomic sequence	MGRGGQKVESGVQQGPESELLSKPAGSWEQVVQIDGVEYDVTNFMRKHPGGKVLRYGLANSGADATQLFKAFHMRSKKAHLILKSLPKRQPQLKIQPGQLPTEESKEGEMLRDFVKFEKELEEEGFFEPSFAHRVYRLGELAVLFALGLYLFTLRTPLAIAAGVAVHGLFGARCGWVQHEAGHGSFMRSIWWGKRVQAMCIGFGLGTSGDMWNMMHNKHHAATQKVGHDLDLDTTPLVAFFNTAFEKNPKRGFSKWWTRFQALTFVPITSGCFVMWFWLLFLHPRRVIQRGKVDEGLWMLSSHIVRTALFKTLAGFESWAAAYAVGYWGAMWVSGMYLFGHFSLSHTHLDIVEEDLAGQLDHGLPQPAEHPPPVPDDAAVPPAGGVSPLCGLLQEARAH…
	Ts_Δ8DES	Predicted from genomic sequence	MGGGAGDALLDLPLTLMLAAFVVCLLGQMTMYNQTDVGEFKRRESVQAPEGTMWREKQGQKTASKIEAPAVEDLWLVFDGKVFDVTSFASRHPGGWRPIVAMAGRDSTEVMEEFHPAAVIDKYLPNYYIGDLEDYDVPAVIRDYRAIRQELLARGLFETSTTYYVAKFVWLAAILAPALYLVAAKDGLAPHMLSAALMALFWQQLAFVGHDLGHSAVSHSRDKDFFWGGLFGNFLGGIGLSWWKNSHETHHVTCNSIEMDPDIQHLPFLAITSKIFKGRFFSTYHLKWFETDAFARFMVSYQHFLFYPIMGVARFNLYAQSWIMLLVRDEPVPNKAIEIISLLGFWVWLFAFLSLLPTMGERVAYLLVSHALAGVLHIQITLSHFISETFHGRAEDNWI…
	Ts_Δ9DES-A	Predicted from genomic sequence	MATRFEMNATDASLDAGDVSFERMAGVAAAVVSLTTILVLGTRDPKAEPGPSSQADMPEGYKAQTKEEQAAIDAFDRSQTLSLLPWLRSNVRVTMATYILGVHALALVALPHVLTCKPQTLLGMLVFYVIGGFGITGGAHRLWSHKSYKANAAYRFLIMMCNSVANQGTIHHWSRDHRTHHKYSETRADPHNALRGFFFAHVGWLLLKKDPRVKFAGRRLQMDDLEAMPEVALQRRLDPWWNLFFCFGLPTLVGALGWGESPLTAFLLMGALRYVLCLNGTWLVNSAAHLFGGHPYEDTNPAENPVVALLSMGEGWHNWHHAFPHDYAASELGVSSQYNPTKLVIDFAALFGLVWERRRATDLWEMRKSKKGYKHVGLVGPPAFRQRVVS*
	Ts_ω6DES/Δ9DES-B	Predicted from genomic sequence	MCKNEAQSKSAALRGAPPQQQDQPLPSIKDIRAAVPAHCFQRSALRSSLFVVRDAALAALVGWAAYKTLPTDLGNPLALAGWLAYALVQGTVLTGLWXVGHECGHQAFSESALVNDSFGFVIHSALLVPYFSWARTHAVHHARCNHLLDGETHVPDLKRKVHGMYAKILDVVGEDAFVLLQIVLHLLFGWIMYLVMHATGSRRSPVTKERYKRKPNHFVPLASNELFPAKLRFKVLLSTVGVLGMIGALCYAGSLYGGKIVSLLYVGPYLVVNAWLVTYTWLQHTDPEVPHYGEAEWTWLKGALSTIDRPYPWIVDELHHHIGTTHVTHHVFHELPHYHAQEATAALKAALGPHYRYDPTPIGKAMWKTAETCHYVEDVKGVQYLRSIVTERRQAAQAA…
	Ts_ω3DES	Predicted from genomic sequence	MAATMELSKEDAWIAELDLKAFGRELRELGDKLRKNQGAEDVAHLNKILAWNWLFTIAGVATMWMAPNVLTIVCLSTGLYSRWVMVGHHVCHGGYDNTEAGKRGYSRXVFGVGSLVRRAIDWFDWMLPEAWNLEHGRLHHYSLNEGNDPDLVQMNTAWLREMAIPKVFKYAVAAFFAITWKWSYYSSNTYSQLLFSKKMRELTKLDEQMKELGDASSKASSGKANAKEALMAEKNERHVVTFFNMLDGTAPSWWSSWAFMTHVFLPFLLFRFVVLPMPFYVLLGREAFFNCIINLFVSDVLTNAHAFLTVVPNHAGEDLYYFEDHCEPKSDEFFLRQVIGSVDFSAGNDYVDFFHGFLNYQIEHHLWPDLSMLSYQRAHPLVKDICRKYGVPFVQHNVF…
	Ts_U2DES	Predicted from genomic sequence	MAPGPNSGSAAQQPSGVRRARATGDKRAVVGVDGKWYDVETLLETHPGGPILKSFVGKDASDVFPRLSRAQRAGQAHRRGLVRPGRPARSADLSEADVAKYKAVQADYRALEQKFREEGWFEPAHWWLARQAALCAALFAAMLAVVLVVTPRCEGWAVGPVLAGVLLAAFWQQCGFLMHDFMHSSVLQDRRADGRLGSFFGTVCLGVPASWWKDEHDVHHALTNMFTFDAKSPDFDIQMLQRCWAQDEQLVQFVDGSFEPYQRFPSMPRWFTIGLVRVQHLTFLPLCVVLGRFAILLDSYRHETRASEWTAIRVHWAWVSVGVLHVQLLVSHFAEPMESSVTSLAKSFFVTHQTETCTNISNWRVTDWFYGGLNFHLEHHLFPRLPRQRLRAASVHVRA…
	Ts_U3DES	Predicted from genomic sequence	MTIHHRRRAALPAEPTYTATVKPAKSELSAAEYAVSLLVLFGGWMVALFGIAGHVRPAGMMTFAVTGAAGVAFVAFSWFIYGSNIQTLMWVADLMEDRVLRTRENETSARSWNGRRLLRRARRLFTEYTRKAEQRIVAQAETGYVGYRYLRRLSCDTQRKPSDPHEEFASVFYTPQFATLVISFVLAATLHYVQDSQDLGLAVILTALTNVAFITAEQVLMLWRPTRWAAIILHDRVMNVIYNWQHETIRSGFELLPELHLQLLRAVRKRAVAVLVGTLSGMSVVLISSWSGIGGANTPRLAAAQARGERLEIFMLAIFGWACATLLYTIFVFSRTANKKAPLRAAASALCARVTWPLRGGVASGTHPSVAVGPPGRPAARTSAGGASKPLKTKLSVLH…
	Ts_C16ELO	Predicted from genomic sequence	MEENRLALEDLNGGVVGRVVRFGTRDVGEACGVVSVGHNELXGESGPRKRQESVDEKRERRARQATGAKLFSAYCAAYLFLMALSFADVLPVFAWERMEFSLAERVSVWLGAHMYLPFVFAVVYLVVIFGIQHAMKSRTXEFDLRVPLAIWSMALARLAXVGSLRTVPVLANLVREKGLMHLVCGDTRSDWVIDNPAGVWTMFFIFSKVPELVDTLFIVLRKRKLITLHWYHHITVMT?CWHSWATFCLNGLVYSSMNLSVHAMMYFFYALTALGYRPTAFAMYITIIQILQMLVGTAVTVFVNYHIRFVVRQPLRLSLEAIWDPLDPRQNTDPACKVHPVNALAGLCMYGSYLWLFCVFFYVSYISPPPKKAKAALSKKDQ*
	Ts_C16ELOL	Predicted from genomic sequence	METKKRQRDPLAELASGVERIEQRVEALSKGAAEQTAKVATAAGGEHNLFDSKNVAEACGVMGSEPDKLITIPRAPRRPRAASPTRRPPSARRSAGSAWAAAILAVATFLSDNMYVPFVLAGVYVALVFGTKRALRDREGFDLKYALTAWSLALAAFSVAGALRTVPTLFKMAWSRGLYHTLCGDTRYDWLVMEPAGTWTVFFIFSKRKLITLHWYHHITVMLFCWHSLATLCLNGLIFSAMNLTVHSMMYFFYALTAMGYRPTQYAMYITCIQILQMMVGTAVTVRVPRAPRERGLGLAMYASYLWLFCTFFYVSYVRPTSVSPKTKTA*
	Ts_C18ELO	Predicted from genomic sequence	MNSSVWDGVVAKAQGTVDAWMGEVPEYEHTKGLPMMDISTMLAFEVGEXMLVFGIPFMKNQEKPFQLKTFKLFHNFFLFALSLYMCLETVRQAVLGGYSVFGNDLXDGDAPHVTGMSRIVYIFYVSKAYEFVDTAIMILCKKFNQVSFLHVYHHATIFAIWWAIAKFAPGGDAYFSVILNSFVHTVMYAYYFFSAQGYTFVKPIKPYITSMQMTQFMAMLVQSLYDYLYPCEYPQALVRLLGVYMITLLALFGNFXVQSYLRKPAPKAKSS*
	Ts_C20ELO	Predicted from genomic sequence	MVFGAPALYVLAVMLLSRFMADKKPLTNFLRTYVQPVYNVVQIVVCGWMVWGLLPQVDVANGNPFGLNKSRSKDIEFFVFVHYLTKFLDWTDTFVMILKKNYEQVSFLQVFHHATIGMVWGFLLSRGWGSGTAAYGAFINSVTHVLMYTHYLWTSFGYSNPFKSYLTSFQLSQFASCIVHALFVLAFEEVYPMDFAYLQISYHIIMLYLFGKQMAWAPLWCTGEVLEVDGALRKKAQ*
	Ts_Δ9ELO	Predicted from genomic sequence	MLVDLVERLLDMAGPFEWQVTYGDDSRIAGRALPREQALALLGSSLALYACLIGASYLLRGRVQALLKLRPAHNLALALFSAATCVFTTWMMLQENHFASLRDAACKPVEHRHFQLVSFVFLASKVWEWFDTVLLVVKGSKLRMLHVLHMTTFWLYAVDNTFGSSIKYGVAVNAFIHAIMYAHYYRPFPKPFRRLITQLQIAQFFLSIWLHSLIWYYDCDARIHTHFLEYITPYLLVLSYLVLFINFYLTQYVLGLAKGSSGAVKKDL*
	Ts_U1ELO	Predicted from genomic sequence	MAGLEQAVELALEEARVVFENADAVRPRDWKPTGDWYADAFTAFEAAWTGTVRQHNASHFVFESAEGGECFFQSTWQLLPALKDSPLYFEPRESGFDGSPLSAYMREYYWIPLLAVTLYMAVVFGGRLIMRLLPAMDLTWPLALWNLALSLFSWAGVVRTVPHLLATIEQRGLYFSVCAPVCKTFGASEVGLWAWLFIISKFPELVDTVFIVLRKKPIFLHWYHHVTVLLYCWASYTTQNSAGIYFICMNYSVHAIMYGYYFLKAVNLWPRFIPSWTITLLQLSQMVGGIAICLLTFKTGVIMYGSYFLLFLQILFTLLAGPKRAKVPRGKKTN*
	Ts_U2ELO	Predicted from genomic sequence	MDAWVQSAEAWAESTGSVVAALWDDLFFLIPAYMCFVGVGTRVQKLPSINWRPVMAAYNLAMTLFSLGCWVAMVEVRQHEWKFAGPECGRFAESQLFKTVVYLFYLSKYVEFADTLFLIAKGKPVTWLHYFHHCGAAVNMGLLYNSKMEAVWLFVLLNGFVHTIMYAYYGCALLGYRLKGKSAITSMQIVQFLTGMSVFWQYKHVPCFRESEELMFVFWFTYAYVGVVLLFFCNFFAVNYLGAKKAKKATKTA*
	Ts_ACLY	Predicted from genomic sequence	MASDLRDDIGGHSQVTSGDDSRAQEESFVQPAWQSRFEQSLQPEPQQSRAAAAAAAAAAAAAEMATRAVAEYDGKRMLARWIPEYSAGEHHIVDKFLRVTAADMQRIEQLAAENPWVLKDKLVVKPDQLIKRRGKAGLVGLNLDWEGALEWIRARMNREVLVERVTGVLDTFIVEPFVPHAQEEEFYVCIHNTQDGEEILFHHEGGVDVGDVDAKAVKLQTLLGSSPSAEELEKSVLFNIQDGKVRTRVAGFVHALLKTYRELHFAYLEINPLVVCDAGVVPLDLAAKIDETAAFLCGPKWGEFSFPAPFGRPLLPAEQYVRDLDGKTGASLKLTILNPAGRIWTMVAGGGASVVYADTICDHGAGHELANYGEYSGAPSEELTYEYARSVLDLMTQTV…
	Ts_cCrAT	Predicted from genomic sequence	MGNSSGTYRFQGKLEKLPVPPLEDTCARLLDTVAPWLDDAEMEETREAVEAFLGGAGPEMQETLKEYAKDKDNYVDAFWDDAYLLPNDSVVVNVNPFFVLQDDPTPGGNEQIARATNLVFSMCKFVHALRAETLEPDVVKGTPLCMSQFHKVLGSTRIPREGRDEIQTFPESTHIVVTCRNQFYALNVVAPDGAMLLSHEALSRALLAIFDDAQEETDARCFENAFGVLTSADRREWAQQREAIERISQENVDELRTIDEAIFVLCLDTVACPTPQAAAANALRGTSEVDEDGVETGSCASRWYDKLQLSSPRTRRPRDVFTDTIIRFAQAISGKGAVNSHMRSVRFTRREEVQDGVTAAAEGLSTEPRRIQLELDDAVRAGIQEAYRGLRVVMDQYQV…
Thraustochytrium aureum ATCC 34304 (Type II)	Ta_PfaA	Predicted from genomic sequence	METKDDRVAIVGMSAILPCGESVRESWEAIREGLDCLQDLPADRVDITAYYDPNKTTKDKIYCKRGGFIPEYDFDAREFGLNMFQMEDSDANQTVTLLKVKEALEDAGVEPFTKKKKNIGCVLGIGGGQKASHEFYSRLNYVVVEKVLRKMNLPDEVVEAAVEKYKANFPEWRLDSFPGFLGNVTAGRCSNVFNMEGMNCVVDAACASSLIAIKVAIDELLHGDCDTMIAGATCTDNSIGMYMAFSKTPVFSTDQSVKAYDAKTKGMLIGEGSAMVVLKRYADAVRDGDEIHAVIRACASSSDGKAAGIYAPTVSGQEEALRRAYARAGVDPSTVTLVEGHGTGTPVGDRIELTALRNVFDAANKGRKETVAVGSIKSQIGHLKAVAGFAGLVKVVMAL…
	Ta_PfaB	Predicted from genomic sequence	MCKVLLAMERGVIPPTPGVDSGTQIDPLVVTAALPWPDTRGGPKRAGLSAFGFGGTNAHAVFEEHIPSRAPPAVLCQPRLGSGPNRKLAIVGMDATFGSLKGLSALEAALYEARHAARPLPAKRWRFLGGDESFLHEIGLECSPHGCYIEDVDVDFKRLRTPMVPEDLLRPQQLLAVSTIDKAILDSGLAKGGNVAVLVGLGTDLELYRHRARVALKERLQGLVRSAEGGALTSRLMNYINDSGTSTSYTSYIGNLVATRVSSQWGFTGPSFTVTEGANSVHRCAQLAKYMLDRGEVDAVVVAGVDLCGSAEAFFVRSRRMQISKSQRPAAPFDRAADGFFAGEGCGALVFKRLTDCVSGERIYASLDSVVVATTPRAALRAAAGSARVDPASIDMVEL…
	Ta_PfaC	Predicted from genomic sequence	MRLWRRGGSSWHTNAGGKAGSTMIIQQTRSYRTSWSDATRPAQSHQGFSRSAQMPARADITATAEVHRREFAVQSPNEADRDDKEKSSLSARVGKSPARQRTERFHRDRAHTTKMAMHNGDQGKSPVWEMSEQEMKSGKNVVFDYEELLEFAEGNIGKVFGPEFAAIDGYRRRVRLPAREYLLVTRVTLLDAEPNQFRVGARMVTEYDIPVNGDLSEGGDVPWAVLVESGQCDLMLISYQGIDHQCKGDRVYRLLNTTLTFYGVAKEGETLVYDIRVTGYAPRPDGAVSMFFFEYDCYCNGRLLIEMRDGCAGFFSDEELEAGKGVVKTRGELAARARISKRSIEPFAVAPCTHKATLSERDMTRLVARDWVTVFGPERGMEKLNYKLCASKMLMIDRV…
	Ta_Δ4DES	Predicted from genomic sequence	MTVGFDETVTMDTVRNHNMPDDAWCAIHGTVYDITKFSKVHPGGDIIMLAAGKEATILFETYHIKGVPDAVLRKYKVGKLPQGKKGETSHVPTGLDSASYYSWDSEFYRVLRERVAKKLAEPGLMQRARMELWAKAIFLLAGFWGSLYAMCVLDPHGGAMVAAVTLGVFAAFVGTCIQHDGSHGAFSKSRFMNKAAGWTLDMIGASAMTWEMQHVLGHHPYTNLIEMENGLAKVKGADVDPKKVDQESDPDVFSTYPMLRLHPWHRQRFYHKFQHLYAPFIFGFMTINKVISQDVGVVLRKRLFQIDANCRYGSPWYVARFWIMKLLTTLYMVALPMYMQGPAQGLKLFFMAHFTCGEVLATMFIVNHIIEGVSYASKDAVKGVMAPPRTVHGVTPMQV…
	Ta_Δ5DES (partial)	Predicted from genomic sequence	TGYIPLDVRLQELVYGVGCSMSASWWRVQHNKHHATPQKLKHDVDLDTLPLVAFNEKIAAKVRPGSFQAKWLSAQAYIFAPVSCFLVGLFWTLFLHPRHMLRTSHFAEMAAVAVRVVGWAALMHSFGYSGSDSFGLYMATFGFGCTYIFTNFAVSHTHLDVTEPDEFLHWVEYAALHTTNVSNDSWFITWWMSYLNFQIEHHLFPSLPQLNAPRVAPRVRALFEKHGMAYDERPYLTALGDTFANLHAVGQNAGQAAAKAA
	Ta_Δ6DES (partial)	Predicted from genomic sequence	MDLDTTPFVAFFNSAFEKNRWRGFNKWWVRFQAFTFIPVVSGGFVMLFWLLVLHPRHVVKRGLPIQGLWMLSSHIVRTALFKLATGWTSWAACYAVGYWGAMWVSGMYLFGHFSLSHTHLDVVEADVHKSFVRYAVDHTIDISPSNPLVCWIMGYLNLQVLHHLWPQMPQFRQVEASRRFAAFAEKHGLNYRVMSYFGAWGAMFGNLDNVGRHYHEHGLAPREKKTKAN
	Ta_Δ8DES	Predicted from genomic sequence	MSSIMLNATAGSASFTPAVAALFGVEASKALSLSVMAAVFLISLLGQMTMFNQASELEYKRRQPAARPDGTVWREEKGEAVASPVEAKSIAEKRAQGKARKVTWEEVGKHNSREDLWLVVDGKAFDVSSFADKHPGGYRPLVAMAGRDSTEVMNEFHPAAVFDKYLPPYYIGDVVDYKVPELIADYRQVRQELLARGLFRTSTSYYLAKFVWLASILAPTLYGVLACSSTTAHMISAAGLALFWQQLAFVGHDVGHSAVSHERAIDYYWGGLFGNLLGGISLSWWKHSHETHHVTCNSIEMDPDIQHLPFIAITSKIFKGRFWSTYHLKWFETDAFARFFVMHQKALFYPIMSLARFNLYVQSWILLLFREDRDKVPNKFIEMASLLGFWVWLFALVSS…
	Ta_Δ9DES-A	Predicted from genomic sequence	MAANMWGQNASASVVEANPEVVASRMIGLATALAVGGGMAYYGTRVPKDDKVLKIADMPEGYKARSKEEQAAIDKYERDQTLSLVPWLLRNTRWVMATYILGVHVLAAFAVPHLFDCKWQTLAGMLAFYMIGGFGVTGGLHRLWSHKSYKGNVVYRFLVMICSSIANQGTIYHWSRDHRTHHKYSETKADPHNALRGFFFAHVGWLLLKKDPRVKFAGNHIPMDDLAAMPEVQLQKRFDPLWNLAWSFVAPAIVGNLLWGETVYKGFLLMGVLRYVLCLNGTWLVNSAAHLYGGHPYDEHINPAENSMVSILSMGEGWHNWHHAFPHDYAASELGVSSQYNPTKLLIDICAIFGLVSDRRRAHDHWEARMKKRGISKVGLEGPPLLRERTVA*
	Ta_ω6DES/Δ9DES-B	Predicted from genomic sequence	MCKVDGTNRASSAQAQAEQEKLPTIGELRKAVPAHCFEKSTLKSLFFVARDLAFCSAIGYAAWEYIPVEWSIKAIALWTLYAIVQGTVATGVWVLGHEGGHGGISSYSIVNDTVGYVLHSILLVPYFSWQDSHRRHHARCNHLLDGESHNPDLKRKVYKMYEKILDTVGEDAFVIMQIVLHLVLGWPMYLLMHATGSRRSPVTGQKYTKKPNHFNWGASNEQYPAKLRFKIFLSSLGVIATLAGIAVLANKLGAAKVSLMYFGPYLVVNAWLVGYTWLQHTDQDAPHYGEDEWTWIKGAMTTIDRPYPWIVDELHHHIGTTHVCHHLFSDMPHYKAQEATEALKPVLGKHYRFDPTPLAQAMWNTARDCHYVEGLDGVQYPQSIIAEKRAAKSSRALAQ…
	Ta_ω3DES (partial)	Predicted from genomic sequence	MEEHNRRQVMTIFAMFDGSAPSWWSTTGFLRDVVAPFILYRFFVLPLPFLFILGKTAFWNAVTNLVLSDLLCNVHSFLCVVPNHAGSDLYWFDDHCEPNSDEFFLRQVIGSVDFSAGSDPVDFFHGFLNYQIEHHLWPQHSMLSYQKAHPIVKEICKRHGVPFRQHNVFYRLHKTLQIFVGSEDMRLFPSKLLKRD
	Ta_U2DES	Predicted from genomic sequence	MAPNAEQASLAAQRPPLGKAAGYLVGGAKGPALVGIDGKWYDVSGLLDAHPGGPVINAFVGRDATDAFRAFHSPAVLEKRSPVGTYDVLAKKAGESTTATVEDVKRYLLLQADYAALEAKFRAQGWYSDTTRWLAKQCLLCAALFAAMLAGICFGIPAAQQAQLKGWVVPAALGAVLAAFWQQCGFLMHDFMHSSVFQDRARDQRWGQFFGTVCLGVPSRWWKDEHDVHHAMTNTFTRDKDSAAFDIQMLQKLWTQDEQMLQFSTGDVLLGRFAIILDSYQHEPRAHEWTAIRLHWLWIAVLLGCFPDFRAAAVFYASASVCQGVLHIQLLVSHFAEPFEESEESLRKGFFAEHQVVACTNITNWRATDWFYGGLNFHIEHHLFPRLPRQRLREAAPLV…
	Ta_U3DES (partial)	Predicted from genomic sequence	GLSPVGWQARERRESQHSCHSLGLGEEEQQAEQGSQPSAPENDEATQGPLLAGSIEPDVEPPAAAPSEPIVEFASVVYTPQFVSLATSFVLAASLYHFKDSQDLGLALILTTLTNVAFITAEQLLMLWRPTRWAAVILHDRVMNVVYNWQSETIRSGFETCFYLSSLFSCYALTENVTFAVLVGTLAGMSIVLTSAWIGIGEHAPGSSALEALSGNDLERGIFMLAIFGWACATLLYTIFVYSRSSVLALGLVLPTGIAIVCLAEMAVGSHKRNLALHTDDPSIAPLPPCASDARSVGSAGALASPRAPRDHAIEAAQEADRRQGMHSEGALPTAPLATASQAPLTVPLKSKWLVFQHAVGSVLFPASSALTSADRPQHRALPAVELADVLDAREHPPR…
	Ta_C16ELO	Predicted from genomic sequence	MSDKSDELLRRLLDKLETIDSRLDHMENTMEHNSRAIDEMNAGVVRRVVKFGTQDVSQACGVISMGHNELLGESGPRRRGESVEKRKERKQRQNLGAKLFTAYCIVFAALMLLSFMDLLPVFEWELMHFGTAEKVSVWLGEHMHLPFVFALLYVIVIFGIQFAMDGKTEFDLRYPLAIWSLALALFSLGGSLRTVPVLIKLLHTKGVMHVVCGDTRQDWVIDNPAGVWTMLFIFSKVPELIDTLFIVLRKRKLITLHWYHHITVMTFCWHSWATYCLNGLVYSSMNLTVHAFMYFFYTLTALGYRPTRFAIYITVIQILQMLVGTAVTVYVNYHINFVVTQPLSLSLRTNWDALAPEPNTDPSCKVHTLNALAGLCMYGSYLWLFCVFFYVSYIQPKPA…
	Ta_C18ELO	Predicted from genomic sequence	MTNVETMLAIECGYAAMLLFLTPIMKQAEKPFELKSFKLAHNLFLFVLSAYMCLETVRQAYLAGYSVFGNDMEKGSEPHAHGMAQIVWIFYVSKAYEFVDTLIMILCKKFNQVSVLHVYHHATIFAIWFMIAKYAPGGDAYFSVILNSFVHTVMYAYYFFSSQGFGFVKPIKPYITSLQMTQFMAMLVQSLYDYLYPCDYPQGLVKLLGVYMLTLLALFGNFFVQSYLKKSNKPKAKSA*
	Ta_C20ELO	Predicted from genomic sequence	MATRTSKSAPAVSKSAKVAAPAKKRSVDRSDGFFRTFNLCALYGSALAYAYKHGPVDNDGQGLYFHKSPMYAFAVSDVMTFGAPLMYVLGVMLLSRYMADKKPLTGFIKTYIQPVYNVVQIAVCGWMVWGLWPQVDLANGNPFGLNKSRDSNIEFFVFVHLLTKFLDWSDTFMMILKKNYAQVSFLQVFHHATIGMVWSFLLQRGWGSGTAAYGAFINSVTHVIMYSHYFATSLNINNPFKRYITSFQLAQFASCIVHALLVLAFEEVYPLEYAYLQISYHIIMLYLFGRRMNWSPEWCTGEIDGLDAPSAPTKSE*
	Ta_U1ELO	Predicted from genomic sequence	MDQIWEAVEVYAPLVLEKLEVARFVFSNPDAAEPRDWKATGDWVADMRTAYEAAWSGTVHKVNNTHHVFKTRGGGECFFQSTYQLLPELEPTPLYPFRETEGVFDGSPLSAYMREYFQIPLILVALYVVVIFSGRAVMSCLPAADLTVPLALWNLALSLFSWVGVFRTVPHLLGTIAHRGVYFSMCEPVCATFGASEVGLWAWLFIISKIPELIDTVFIVLRKKPLIFLHWYHHVTVLLYCWASYTTQNSAGLYFICMNYTVHAIMYGYYFLKAVNMWPRFIPSWTITLLQLSQMVGGIVVCYLTYKYEKEDGLPCSISEVAFNTGVVMYGSYFLLFLQILFSLLSGGKKKSAGRPKADAGLQQKKKQ*
	Ta_U2ELO (partial)	Predicted from genomic sequence	MDVYDAQPWTAEALGPLWDDLYLLVPVYMVCVAALRRVGPWRVSETQSKSYKFNAAFWKPIMIAYNVAMTLFSFVCFAGMAYVVLVKQQGEFAGPDCQAYDRQPLFRNIVYAFFVSKFVEFADTLFLIVKGKPVSWLHFFHHCGAAINMGLLSRSGMEATWLFVLLNGFVHTVMYTYYGCALAGVRLRGKSLITVMQIAQFLLGLSVFWQYKNVTCFSQSTPLMFTFWYTYTYVGIVLLFFLNFFAQSYVMPRKTKA
	Ta_ACLY	Predicted from genomic sequence	MASRAVSEYDGKHMLARWIPEFSSGEHHIMDKFVRVTAESLNEVDRLVKENPWVLTDKLVVKPDQLIKRRGKAGLVGLNLTWDGAIEWIKARMNRQVLVEHVTGVLTTFIVEPFVPHAQDEEFYVCIHNTREGEEILFHHEGGVDVGDVDAKAVKLQIELTASPSAADLCAKLLFNIKDDAVRERVSGFVVALLKTYRELHFAYLEINPIVVCKEGVIPLDLAAKIDETAAFLCESKWGEFEFPPPSGARCCPPSRPRVTMVAGGGASVVYADTICDHGAGHELANYGEYSGAPSEEMTFEYARSLLDLMTRTEDDRGKVLIIGGGIANFTDVAKTFKGIVRALTEFAPKLIKGKVEIWVRRGGPNFEEGLEMMRAVGKRIGVPMHVYGPDDNIVGVVP…
	Ta_cCrAT	Predicted from genomic sequence	MAQASGTFANQDRLPHLPLPTLEATCAKYLATVEPLLTPAEFEETKRVVGEFENGAGKEAHAELHAYRETVDNYVEEFWNDTYLEYSEPLPINVNPIFVLEDDPTPSRNSQVARAASLILSSIKFVRAAAGFRGKDGSGEHIKDRIVTFDDSRHILVMSRGQFYYFDVVWPDGTPAITQREICRNLERILADSRKKPASQVAAEALSVLTSEDRATWASARRRIINLSVNNQRVMRAIDSALFVVCLDDTPTQGVDEIAANLLHGTYDVSGPDGVQTGTCLNRWFDKLQVIVTGTGNAGVNFEHSAVDGHTVLRFASDVFTDTIIRFAQTISGPRVHSFIGESSARDLLKKQGHSSGQITHATVAQTVANTRRPETRPRKLEFDLEEITLGEIQFAERR…
Thraustochytrium aureum ssp. Strugatskii (Type II)	Tas_PfaA	Predicted from RNA-Seq data	RDTAKDPCCKRKWSASRAPPRPRAEADKASNEMETKDDRVAIVGMSAILPCGESVRESWEAIREGLDCLQDLPADRVDITAYYDPNKTTKDKIYCKRGGFIPEYDFDAREFGLNMFQMEDSDANQTVTLLKVKEALEDAGVEPFTKKKKNIGCVLGIGGGQKASHEFYSRLNYVVVEKVLRKMNLPDEVVEAAVEKYKANFPEWRLDSFPGFLGNVTAGRCSNVFNMEGMNCVVDAACASSLIAIKVAIDELLHGDCDTMIAGATCTDNSIGMYMAFSKTPVFSTDQSVKAYDAKTKGMLIGEGSAMVVLKRYADAVRDGDEIHAVIRACASSSDGKAAGIYAPTVSGQEEALRRAYARAGVDPSTVTLVEGHGTGTPVGDRIELTALRNVFDAANKGR…
	Tas_PfaB	Predicted from RNA-Seq data	MNQGGRNDEGVSVARADPCADTRIAVVGMALEYAGCRGKEAFWDTLMNGKINSASISDDRLGSARREEHYAPERSKYADTFCNERYGCIDPKVDNEHDLLLGLAAAALQDAQDRRSDGGKLDPAQLKRCGIVSGCLSFPMDNLQGELLNLYQAHAERRIGKHCFADQTPWSTRTRALHPLPGDPRTHRDPASFVAGQLGLGPLHYSLDAACASALYVLRLAQDHLLSGEADLMLCGATCFPEPFFILTGFSTFHAMPVGENGVSMPFHRDTQGLTPGEGGSVMVLKRLADAERDGDHIYGTLLGASLSNAGCGLPLKPHQPSEEACLKATYELVGVPPRDVQYVECHATGTPQGDTVELQAVKACFEGASPRIGSTKGNFGHTLVAAGFAGMCKVLLAM…
	Tas_PfaC	Predicted from RNA-Seq data	MEKLNYKLCASKMLMIDRVTRIDGSGGAYGLGLLVGEKLLERDHWYFPCHFVGDQVMAGSLVSDGCSQLLKVYMIWLGLHAKVGGGEAFDFRPVSGHPNKVRCRGQISPHRGKLVYVMEIKEMGFDEATGDPYAIADVDIIDVNFELGQGFDLADLESYGKGDLSKKIVVDFKGIALKLEKREARASAHLAGPDFQPPPHCLVDDPLSPAELHWHPMAHIPGNPTPSFSPSTFPPRAVTFTPFPGNPLDNDHTPGRMPLNWYNMSEFMCGKVSRCLGDEFRRFDRSNTSRSPAFDLALVTRVVSVDGLEHGKFYNVDVNPGKGSMVGEFDCPERAWFWSGSSNDAHMPYSIVMEIGLQTSGVLTSVLKAPLTMDKDDILFRNLDATCEMLRPDIDLRGK…
	Tas_Δ4DES	Predicted from RNA-Seq data	MTVGFDETVTMDTVRNHNMPDDAWCAIHGTVYDITKFSKVHPGGDIIMLAAGKEATILFETYHIKGVPDAVLRKYKVGKLPQGKKGETSHMPTGLDSASYYSWDSEFYRVLRERVAKKLAEPGLMQRARMELWAKAIFLLAGFWGSLYAMCVLDPHGGAMVAAVTLGVFAAFVGTCIQHDGSHGAFSKARFMNKAAGWTLDMIGASAMTWEMQHVLGHHPYTNLIEMENGLAKVKGADVDPKKVDQESDPDVFSTYPMLRLHPWHRQRFYHKFQHLYAPFIFGFMTINKVISQDVGVVLRKRLFQIDANCRYGSPWYVARFWIMKLLTTLYMVALPMYMQGPAQGLKLFFMAHFTCGEVLATMFIVNHIIEGVSYASKDAGKGVRAPPRTVHGVTPMQV…
	Tas_Δ5DES	Predicted from RNA-Seq data	MGRGGEGQVNSVQVAQGGAGTRKTILIEGEVYDVTNFRHPGGSIIKFLTTDGTEAVDATNAFREFHCRSGKAEKYLKSLPKLGAPSKMKFDAKEQARRDAITRDYVKLREEMVAEGLFKPAPLHIVYRFAEIAALFAASFYLFSMRGNVFATLAAIAVGGIAQGRCGWLMHECGHFSMTGYIPLDVRLQELVYGVGCSMSASWWRVQHNKHHATPQKLKHDVDLDTLPLVAFNEKIAAKVRPGSFQAKWLSAQAYIFAPVSCFLVGLFWTLFLHPRHMLRTSHFAEMAAVAVRVVGWAALMHSFGYSGSDSFGLYMATFGFGCTYIFTNFAVSHTHLDVTDPDEFLHWVEYAALHTTNVSNDSWFITWWMSYLNFQIEHHLFPSLPQLNAPRVAPRVRA…
	Tas_Δ6DES	Predicted from RNA-Seq data	MGRGGQNSAATAGKDGLQTSAGKWENVVRIDNVEYDVTNFVKRHPGGNIIKYGLAEEGADATALFNAFHLRSEKAHKMLKALPQREPQLKLQPGQVPEENSKEGEMLRDFAKLEKELMDEGFFEPSLAHDVYRVAELAALFALGVFLFTLQTTPAILAGVAVHGLFGARCGWLQHEAGHGSFVKSIPLGKHIQSFFIGFGLGTSGDLWNNMHSKHHACAQKIGHDMDLDTTPFVAFFNSAFEKNRWRGFNKWWVRFQAFTFIPVVSGGFVMLFWLLVLHPRHVVKRGLPIQGLWMLSSHIVRTALFKLATGWTSWAACYAVGYWGAMWVSGMYLFGHFSLSHTHLDVVEADVHKSFVRYAVDHTIDISPSNPLVCWIMGYLNLQVLHHLWPQMPQFRQV…
	Tas_Δ8DES	Predicted from RNA-Seq data	MSSIMLNATAGSASFTPAVAALFGVEASKALSLSVMAAVFLISLLGQMTMFNQASELEYKRRQPAARPDGTVWREEKGEAVASPVEAKSIAEKRAQGKARKVTWEEVGKHNSREDLWLVVDGKAFDVSSFADKHPGGYRPLVAMAGRDSTEVMNEFHPAAVFDKYLPPYYIGDVVDYKVPELIADYRQVRQELLARGLFRTSTSYYLAKYVWLASILAPTLYGVLACSSTTAHMISAAGLALFWQQLAFVGHDVGHSAVSHERAIDYYWGGLFGNLLGGISLSWWKHSHETHHVTCNSIEMDPDIQHLPFIAITSKIFKGRFWSTYHLKWFETDAFARFFVMHQKALFYPIMSLARFNLYVQSWILLLFREDRDKVPNKFIEMASLLGFWVWLFALVSS…
	Tas_Δ9DES-A	Predicted from RNA-Seq data	MAANMWGQNASASVVEANPEVVASRMIGLATALAVGGGMAYYGTRVPKDDKVLKIADMPEGYKARSKEEQAAIDKYERDQTLSLVPWLLRNTRWVMATYILGVHVLAAFAVPHLFDCKWQTLAGMLAFYMIGGFGVTGGLHRLWSHKSYKGNVVYRFVVMICSSIANQGTIYHWSRDHRTHHKYSETKADPHNALRGFFFAHVGWLLLKKDPRVKFAGNHIPMDDLAAMPEVQLQKRFDPLWNLAWSFVAPAIVGNLLWGETLYKGFLLMGVLRYVLCLNGTWLVNSAAHLYGGHPYDEHINPAENSMVSILSMGEGWHNWHHAFPHDYAASELGVSSQYNPTKLLIDICAIFGLVSDRRRAHDHWEARMKKRGISKVGLEGPPLLRERTVA*
	Tas_ω6DES/Δ9DES-B	Predicted from RNA-Seq data	MCKVDGTNRASSAQAQAEQEKLPTIGELRKAVPAHCFEKSTLKSLFFVARDLAFCSAIGYAAWEYIPVEWSIKAIALWTLYAIVQGTVATGVWVLGHEGGHGGISSYSIVNDTVGYVLHSILLVPYFSWQDSHRRHHARCNHLLDGESHNPDLKRKVYKMYEKILDTVGEDAFVIMQIVLHLVLGWPMYLLMHATGSRRSPVTGQKYTKKPNHFNWGASNEQYPAKMRFKIFLSSLGVIATLAGIAVLATKLGAAKVSLMYFGPYLVVNAWLVGYTWLQHTDQDAPHYGEDEWTWIKGAMTTIDRPYPWIVDELHHHIGTTHVCHHLFSDMPHYKAQEATEALKPVLGKHYRFDPTPLAQAMWNTARDCHYVEGLDGVQYPQSIIAEKRAAKK*
	Tas_ω3DES	Predicted from RNA-Seq data	MATAVKAADDGKMAQVAPEDAWIEKLDLKAFGSEMRQLGETLGKAQGAADVAHLNKILSWHWMFTVVGVLSMFMQPNIVTVICLSTGLYSRWVMIGHHVCHGGYDNTEAVKRGYSRWVFAVGSLFRRAVDWFDWMLPEAWNVEHGRLHHYSLNEDKDPDLVQMNTAWLRDLAIPTFLKYVVAVFFALTWKWSYYSSNTYSLLLFTRKMREMDSISDQMKELGEANKKSAKDLLMEEHNRRQVMTIFAMFDGSAPSWWSTTGFLRDVVAPFILYRFFVLPLPFLFILGKTAFWNAVTNLVLSDLLCNVHSFLCVVPNHAGSDLYWFDDHCEPNSDEFYLRQVIGSVDFSAGSDPVDFFHGFLNYQIEHHLWPQHSMLSYQKAHPIVKEICKRHGVPFRQH…
	Tas_U2DES	Predicted from RNA-Seq data	MAPNAEQASLAAQRPPLGKAAGYLVGGAKGPALVGIDGKWYDVSGLLDAHPGGPVSNAFVGRDATDAFRAFHSPAVLEKRSPVGTYDVLAKKAGESTTATVEDVKRYLLLQADYAALEAKFRAQGWYSDTTRWLAKQCLLCAALFAAMLAGICFGIPAAQQAQLKGWVVPDALGAVLAAFWQQCGFLMHDFMHSSVFQDRARDQRWGQFFGTVCLGVPSRWWKDEHDVHHAMTNTFTRDKDSAAFDIQMLQKLWTQDEQMLQFSTGECPENQKFPSLPRWATIFLIRIQHLTFIPLSVLLGRFAIILDSYQHEPRAHEWTAIRLHWLWIAVLLGCFPDFRAAAVFYASASVCQGVLHIQLLVSHFAEPFEESEESLRKGFFAEHQVVACTNITNWRATD…
	Tas_U3DES	Predicted from RNA-Seq data	MAFAITASAGLGFVVFSWFIYGSNIQTLMWVADLMEDRVLRTRENWKNETLRSLVEVGSWLHITFRIYIISESALVSAFCGAVVGAFCVVLGDYFTDYTRAAEQGILAPAETGLVGYRFLRRLSGDGSAALGLSPVGWQARERRESQHSCHSLGLGEEEQQAEQGSQPSAPENDEATQGPLLAGSIEPDFEPPAAAPSEPIVEFASVVYTPQFVSLATSFVLAASLYHFKDSQDLGLALILTTLTNVAFITAEQLLMLWRPTRWAAVILHDRVMNVVYNWQSETIRSGFETCFYLSSLFSCYALTENVTFAVLVGTLAGMSIVLTSAWIGIGEHAPGSSALEALSGNDLERGIFMLAIFGWACATLLYTIFVYSRSSVLALGLVLPTGIAIVCLAEMAV…
	Tas_C16ELO	Predicted from RNA-Seq data	MSDKSDELLRRLLDKLETIDSRLDHMENTMEHNSRAIDEMNAGVVRRVVKFGTQDVSQACGVISMGHNELLGESGPRRRGESVEKRKERKQRQNLGAKLFTAYCIVFAALMLLSFMDLLPVFEWELMHFGTAEKVSVWLGEHMHLPFVFALLYVIVIFGIQFAMDGKTEFDLRYPLAIWSLALALFSLGGSLRTVPVLIKLLHTKGVMHVVCGDTRQDWVIDNPAGVWTMLFIFSKVPELIDTLFIVLRKRKLITLHWYHHITVMTFCWHSWATYCLNGLVYSSMNLTVHAFMYFFYTLTALGYRPTRFAIYITVIQILQMLVGTAVTVYVNYHINFVVTQPLSLSLRTNWDALAPEPNTDPSCKVHTLNALAGLCMYGSYLWLFCVFFYVSYIQPKPA…
	Tas_C16ELOL	Predicted from RNA-Seq data	MSNKLDPIVRGVERLESRISKLDSEMEKQSAAVRKMKDGSVLFQPEDVANACGVMDSGPGNLIGETRNGRRSTGEKGSVAERDAAKAERRSRSTMGGRLYTAFCLTYAALMAAAFMDLLPVFEWERMDLDAILAVSDFLAGNMHIPFILSGIYVVVVFGIQYLLEDSKPFDLKFPLALWSLGLALFSVFGSLRTVPTLAKLGWNRGLLHVVCGDTRYDWLVLEPAGAWTVLFIFSKAPELIDTLFIVLRKRKLITLHWYHHITVLLFCWHSLATLCMNGLIFSSMNLTVHAFMYFFYTLAALGYRPTAFAVYITLLQILQMLVGTAVTVYVNLQQVAAKAEDPSALEAASKDWLNVTWDKFSSRENPETISTCETVHPASAFAGLAMYASYLWLFSAFF…
	Tas_C18ELO	Predicted from RNA-Seq data	MTTNMSAGGVAVDQTQQVVDQIMGGAEPYKLTEGRMTNVETMLAIECGYAAMLLFLAPIMKQVEKPFELKSFKLAHNLFLFVLSAYMCLETIRQAYLAGYSVFGNDMEKGSEPHAHGMAQIVWIFYVSKAYEFVDTLIMILCKKFNQVSVLHVYHHATIFAIWFMIAKYAPGGDAYFSVILNSFVHTVMYAYYFFSSQGFGFVKPIKPYITSLQMTQFMAMLVQSLYDYLYPCDYPQGLVKLLGVYMLTLLALFGNFFVQSYLKKSNKPKAKSA*
	Tas_C20ELO	Predicted from RNA-Seq data	MATRTSKSAPAVSKSVKVAAPAKKRSVDRSDGFFRTFNLCALYGSALAYAYKHGPVDNDGQGLYFHKSPMYAFAVSDVMTFGAPLMYVLGVMLLSRYMADKKPLTGFIKTYIQPVYNVVQIAVCGWMVWGLWPQVDLANGNPFGLNKSRDSNIEFFVFVHLLTKFLDWSDTFMMILKKNYAQVSFLQVFHHATIGMVWSFLLQRGWGSGTAAYGAFINSVTHVIMYSHYFATSLNINNPFKRYITSFQLAQFASCIVHALLVLAFEEVYPLEYAYLQISYHIIMLYLFGRRMNWSPEWCTGEIDGLDAPSAPTKSE*
	Tas_Δ9ELO	Predicted from RNA-Seq data	MDRVEALVDEVFPGAAGFAWRITYGNDSFVGDVRVPRESALALLAGSVVGYGALLALTYVLAGPLKPLLALRSAHNLALAVFSAATCVYTMWMMVSEQHFESLFAASCRPVQHRHFQAVSFVFLLSKVWEWFDTVLLIANGSKVRFLHALHHMTTFWLYAVDNLFPSSIKYGVAVNAFIHAVMYSHYFRPFPRPLRRVITQLQIVQFFLSIWLHTMIWYYDCDARVHSHFLEYVTPYLFVTAYLVLFINFYVTQYLFSRASGKLKAT*
	Tas_U1ELO	Predicted from RNA-Seq data	MDQIWEAVEVYAPLVLEKLEVARFVFSNPDAAEPRDWKATGDWVADMRTAYEAAWSGTVHKVNNTHHVFKTRGGGECFFQSTYQLLPELEPTPLYPFRETEGVFDGSPLSAYMREYFQIPLILVALYVVVIFSGRAVMSCLPAADLTVPLALWNLALSLFSWVGVFRTVPHLLGTIAHRGVYFSMCEPVCATFGASEVGLWAWLFIISKIPELIDTVFIVLRKKPLIFLHWYHHVTVLLYCWASYTTQNSAGLYFICMNYTVHAIMYGYYFLKAVNMWPRFIPSWTITLLQLSQMVGGIVVCYLTYKYEKEDGLPCSISEVAFNTGVVMYGSYFLLFLQILFSLLSGGKKKSAGRPKADAGLQQKKKQ*
	Tas_U2ELO	Predicted from RNA-Seq data	MDVYDAQPWTAEALGPLWDDLYLLVPVYMVCVAALRRVGPWRVSETQSKSYKFNAAFWKPIMIAYNVAMTLFSFVCFAGMAYVVLVKQQGEFAGPDCQAYDRQPLFRNIVYAFFVSKFVEFADTLFLIVKGKPVSWLHFFHHCGAAINMGLLSRSGMEATWLFVLLNGFVHTVMYTYYGCALAGVRLRGKSLITVMQIAQFLLGLSVFWQYKNVTCFSQSAPLMFTFWYTYTYVGIVLLFFLNFFAQSYVMPRKTKADQLKSQ*
	Tas_ACLY	Predicted from RNA-Seq data	MATRAVSEYDGKHMLARWIPEFSSGEHHIMDKFVRVTAESLNEVDRLVKENPWVLTDKLVVKPDQLIKRRGKAGLVGLNLTWDGAIEWIKARMNRQVLVEHVTGVLTTFIVEPFVPHAQDEEFYVCIHNTREGEEILFHHEGGVDVGDVDAKAVKLQIELTASPSAADLGAKLLFNIKDDAVRERVSGFVVALLKTYRELHFAYLEINPIVVCKEGVIPLDLAAKIDETAAFLCESKWGEFEFPPPFGRPLLPAEQYIHELDGKTGASLKLTVLNPKGRVWTMVAGGGASVVYADTICDHGAGHELANYGEYSGAPSEEMTFEYARSLLDLMTRTEDDRGKVLIIGGGIANFTDVAKTFKGIVRALTEFAPKLIKGKVDIWVRRGGPNFEEGLEMMRAV…
	Tas_cCrAT-1	Predicted from RNA-Seq data	MAQASGTFANQDRLPHLPLPTLEATCAKYLATVEPLLTPAEFEETKRVVGEFENGAGKEAHAELQAYRETVDNYVEEFWNDTYLEYSEPLPINVNPIFVLEDDPTPSRNSQVARAASLILSSIKFVRAVRQGTLTPDLVKTTPLCMSQFANLFASARLPVFRGKDGSGEHIKDRIVTFDDSRHILVMSRGQFYYFDVVWPDGTPAITQREICRNLERILADSRKKPASQVAAEALSVLTSEDRATWASARRRIINLSVNNQRVMRAIDSALFVVCLDDTPTQGVDEIAANLLHGTYDVSGPDGVQTGTCLNRWFDKLQVIVTGTGNAGVNFEHSAVDGHTVLRFASDVFTDTIIRFAQTISGPRVHSFIGESSARDLLKKQGHSSGQITHATVAQTVAN…
	Tas_cCrAT-2	Predicted from RNA-Seq data	MGNAKSSSGGRAARRERLKEEVLSKAPQAGAAENVRSSAAAAAAASKTKSVKFEPAVSEPEERKATGTFRFQNELPHLPIPELEDTCDRFLETVAPLLTEEELQETREAVLELRGEAGRAMQAELQAYSADKDNYVDAFWDDAYLLMDDPVTINVNPYFVLEDDPTPGRNDQVARASALVLSMCKFVHAVRSETLSVDMVRKTPLCMSQFTKVVGSARIPHGRGPGSDSIVTKHDARHIVVVCRNQFYTFDVVAEDGSLLVSLDEITANLEAIKDDALDVDDATCAADAFGVLTSERRTTWAKYRNEIAGLSEGNAAELAVIDEAIFVLCLDIGSSPESVTEAAANALRGTTRLTEDGVEVGTCMSRWYDKLEIIVSENGSASVNFEHTPADGHTVLRV…
Aurantiochytrium sp. T66 (Type III)	Ast_PfaA (partial)	Predicted from genomic sequence	MAARAQNNGEMDTRIAVIGMSAILPCGTTVRESWETIRAGIDCLSDLPEDRVDVTAYFDPVKTTKDKIYCKRGGFIPEYDFDAREFGLNMFQMEDSDANQTISLLKVKEALQDAGIDALSKEKKNIGCVLGIGGGQKSSHEFYSRLNYVVVDKVLRKMGMPEEDIKVAVEKYKANFPEWRLDSFPGFLGNVTAGRCTNTFNLDGMNCVVDAACASSLIAVKVAIDELLHGDCDMMVTGATCTDNSIGMYMAFSKTPVFSTDPSVRAYDEKTKGMLIGEGSAMLVLKRYADAVRDGDDIHAVIRGCASSSDGKAAGIYTPTISGQEEALRRAYNRACVDPATVTLVEGHGTGTPVGDRIELTALRNLFDKAYGEGNHEKVAVGSIKSTIGHLKAVAGLAG…
	Ast_PfaB	Predicted from genomic sequence	MAARNVSAAHEMHDEKRIAVVGMAVQYAGCKTKDEFWEVLMNGKVESGKISDKRLGSNHRAEHYKAQRSKYADTFCNETYGCLDENEVDNEHELLLSLAKQALAETSVKDSTRCGIVSGCLSFPMDNLQGELLNVYQSHVEKKLGARVFKDASHWSEREQSQKPEAGDRRVFMDPASFVAEELNLGALHYSVDAACATALYVLRLAQDHLVSGAADVMLCGATCLPEPFFILSGFSTFQAMPVGTGQGVSMPLHKDSQGLTPGEGGSIMVLKRLEDAVRDGDHIYGTLLGANLSNAGTGLPLKPLLPAEKACLMDTYKRVNVHPHKVQYVECHATGTPQGDRVEIDAVKACFEGKVPRFGTTKGNFGHTLVAAGFAGMCKVLLAMKHGVIPPTPGIDAS…
	Ast_PfaC (partial)	Predicted from genomic sequence	MALRVKTNKKPCWEMTKEELTSGKTEVFNYEELLEFAEGDIGKVFGPEFAPIDKYSRRVRLPAREYLLVTRVTLMDAEPNNYRVGARMVTEYDLPVNGELSEGGDCPWAVLVESGQCDLMLISYMGIDFQCQGDRVYRLLNTTLTFYGVAHEGETLEYDIRVTGFAKRLDGGISMFFFEYDCYVNGRLLIEMRDGCAGFFTNEELAAGKGVVFTRADLAARAKVAKQDISPYAVAPCLHKTTLSEKEMQTLVDKDWASVFGSKNGMPEINYKLCARKMLMIDRVPKIDHTGGIYGLGLIVGEKILERDHWYFPCHFVKDEVMAGSLVSDGCSQMLKMYMIWLGLHLTTGPFDFRPVSGHPNKVRCRGQISPHKGKLVYVMEIKEIGFDEKNDPYAIADV…
	Ast_Δ4DES	Predicted from genomic sequence	MTVGYDEEIPFEQVRAHNKPDDAWCAIHGHVYDVTKFASVHPGGDIILLAAGKEATVLYETYHVRGVSDAVLRKYRIGKLPDGQGGANEKEKRTLSGLSSASYYTWNSDFYRVMRERVVARLKERGKARRGGYELWIKAFLLLVGFWSSLYWMCTLDPSFGAILAAMSLGVFAAFVGTCIQHDGNHGAFAQSRWVNKVAGWTLDMIGASGMTWEFQHVLGHHPYTNLIEEENGLQKVSGKKMDTKLADQESDPDVFSTYPMMRLHPWHQKRWYHRFQHIYGPFIFGFMTINKVVTQDVGVVLRKRLFQIDAECRYASPMYVARFWIMKALTVLYMVALPCYMQGPWHGLKLFAIAHFTCGEVLATMFIVNHIIEGVSYASKDAVKGTMAPPKTMHGVTP…
	Ast_Δ5DES	Predicted from genomic sequence	MGKGSEGRSAAREMTAEANGDKRKTILIEGVLYDATNFKHPGGSIINFLTEGEAGVDATQAYREFHQRSGKADKYLKSLPKLDASKVESRFSAKEQARRDAMTRDYAAFREELVAEGYFDPSIPHMIYRVVEIVALFALSFWLMSKASPTSLVLGVVMNGIAQGRCGWVMHEMGHGSFTGVIWLDDRMCEFFYGVGCGMSGHYWKNQHSKHHAAPNRLEHDVDLNTLPLVAFNERVVRKVKPGSLLALWLRVQAYLFAPVSCLLIGLGWTLYLHPRYMLRTKRHMEFVWIFARYIGWFSLMGALGYSPGTSVGMYLCSFGLGCIYIFLQFAVSHTHLPVTNPEDQLHWLEYAADHTVNISTKSWLVTWWMSNLNFQIEHHLFPTAPQFRFKEISPRVEA…
	Ast_Δ6DES	Predicted from genomic sequence	MGRGAQQEHRAGTPARGADLNGASVADENKQWVLIDNVEYDVTNFMRRHPGGSVIKYGLANTGADATEMYKAFHLRSRKANLILKTLPKREPQCKIQPGQSVSEDSKEGEINRAFVKFEEGLKAEGFFETSMTHVALRVAELAALFCLGLLAFSKGYTVTGVLLHGLFGGRCGWVQHEAGHGSFVNSVWLGHRIQHIFIGFGLGTSGHLWRVMHNKHHSATQKVGHDLDIDTAPVVSFFKTAVEKSKFRTPMVPLWARAQAFTFLPLTSGVFVMGFWLGFLHPRHVVRNGLWEEALWMLSSHIVRTWLVQLCTGWSLTSSYLIGYWAAMWVSGMYLFGHFSLSHTHKDVVERDVHKSWLRYALEHTVDIDPGFWPVDWIMGYLNCQVIHHLWPQMPQFH…
	Ast_Δ8DES	Predicted from genomic sequence	MVDTTVSSAALANVTGSPSGGAPDMDLFHVVAVSIMTLVFVVSLLGQMFVYNQASVSEYSKRESVSPGEGNKWREEGGKAVARPEEMPVYARKRKELGNKTYSWEEINRHCSREDLWVVVEGKVFDVTPYVERHPGGWRPMVHSSGKDGTDAFNSFHPAGVIERFMPKYYIGDVESCEISPLVRDFRAIGQELLARGYFENTNDYYMAKYIWFGALFAPALYGVLFCSSTTAHMVSAVFMAMFWQQMAFVGHDAGHNSVSHDRNTDLFWAGFIGDMLGGVGLSWWKLSHNTHHCVCNSVENDPDIQHLPFLAITSKLFKRFYSTFHDRVFETDFFARFFVSYQHILYYPVMMVARFNLILQSWLTLLSKERCDFRFSEMLALAIFWVWFGLFISVLPSN…
	Ast_ω6DES/Δ9DES-B	Predicted from genomic sequence	MCKVEPTRHEQTATAKPEALAPAEPQEQQQQPIIHGKHNPDLPTLGEIRAVVPKHCFERSLVTSSLYLGRDLVMAACLLFLARQYLPVYDMGLSGALGWTAYVIVQGTVCAGLWVLGHECGHQAFSNYRIVNDGVGYLVHTSLLVPYFSWAYTHGLHHARVNHMLDGESHTPNLQKKVAASFQKFCDMMGDEAFAVLHVFIYLLLAWPLYIINGSGASKRNHEGKRWSKDFWKRPNHFMPTSELFPDKMRVKAAISTIGVLTVIAGLCYWGAVEGGRTVLLQYFLPYLVVNAYLIGFTWMQHTHPDVPHLGEDEWSWVAGTVLTVDRPYPPFIDVLTHRIGSTHVAHHLFSKMPWYHAREATTHIRALLEPKGVYNYDPMPFYKALFHTAKHCHYMEGV…
	Ast_ω3DES	Predicted from genomic sequence	MCKAGQQQQREQEQRELSAEDAWIGKLDLKAFGAEIRELGKTLRANQGKADDEHLYKLVRWQTGFTLAGLLTMWMAPNPFTVICLSTGLFMRWAMLAHHVCHNGYKDTDAGKKFGYNQLVFAVGSLVRRIVDWADWIYPEAWNLEHGRLHHYSLNESADPDVVELNTRYLQESGLPRPVKYLVVLFFGATWKFTYYSSNTYSALLHSRRVREATLKNDEVAKARLQKEALEARMMTIFSIFDGSTPSWWSTSSFLLNVIMPFLVLRFVATPLPIYFLLGADAYRNAVVNLLLAEILTNMHSFLAIVPNHAGNDMYRFDTHCEPLSDEFFLRQVIGSVDFAVGNDVIDTFHGFLSYQIEHHLWPDLSMLSYQKAHPLVKDICKRHGVPFVQESVFLRLYK…
	Ast_U3DES	Predicted from genomic sequence	MPASETVAAESHDDDHRRDVGSKHADLLGHQGGLGAYALSLVVLFGGWMVALFGIAGSVRPGVGGVLSFAVTSLASLLFMASSILLYRSRVASLRWVADLMDDRVLRARKNWAQEPLRSLVEVGSWLHITFRMYAISGSPLGAAAAGAMAGAFCIVLGETLTRQCRDISPPTPGAEVSDLILTPHFASLATALALAGALWHVEESQDLGLALILATLTNVAFITAEQLLMLWEPTRWAADILHDRVVNLIPNWQHETIRSGFETSFYLSSIFSCFCLTENVPVSVIVGTLAGILVVLSSSYVGLGSPPPASSSAPLSAPVVSSDAVSARHAAKVQPVATRSVGPSKPLEAGTTPPAHLGTGFALFALAIFAWTCATLLYTVFVSSRNAVLAIVVAVFTS…
	Ast_C16ELO	Predicted from genomic sequence	MGAQGDAALNKVLSKLESISSRLDKIESKVEAQGDMMKDMNAGVVRRAIKFGTEDINDACGVVTVGTNELIGESGPKKRAGESEAKREDRRKRQAFGTQMFTVYLIVYAALTVISGLDLLPVLSWETMKFDTAEVVSVWLRTHMWVPFLMCFIYLVVIFGIQYYMEDRKEFDLRKPLAAWSAFLAIFSIGASIRTVPVLLKMLYEKGTHHVLCGDTRNDWVIDNPAGVWTMAFIFSKIPELIDTLFIVLRKRKLITLHWYHHVTVLLFCWHAWATFALTGIVFAAINASVHAIMYAYYAFTALGYRPTSYAIYITLIQIMQMVVGTAVTFYIGYDMAFVTPQPFRLDMKLNWDPLSKGENTEPTCKGANSSNAIFGVIMYASYLYLFCLFFYMAYLRPK…
	Ast_C18ELO	Predicted from genomic sequence	MDVVEQQWRRFVDAVDNGIVEFMEHEKPNKLNEGKLFTSTEEMMALIVGYLAFVVLGSAFMKAFVDKPFELKFLKLVHNIFLTGLSMYMATECARQAYLGGYKLFGNPMEKGTESHAPGMANIIYIFYVSKFLEFLDTVFMILGKKWKQLSFLHVYHHASISFIWGIIARFAPGGDAYFSTILNSSVHVVLYGYYASTTLGYTFMRPLRPYITTIQLTQFMAMVVQSVYDYYNPCDYPQPLVKLLFWYMLTMLGLFGNFFVQQYLKPKAPKKQKTI*
	Ast_C20ELO	Predicted from genomic sequence	MASHAEKMTPVELPAPADVKPAAGAAAAAGPAKGKARKGPSIDRSDGFFRTFNICALFGVAFYYAYQNAPNANGGAMMYNRSAFYDAMVSEPVYMGIPALYLVAVWTLSRYMRDKAPATEFLRNRVQPVYNLTQIVLCAYMSWGLCPTDIRNPFGLNNKRNADVEWFVFVHFLSKYLDYVDTFVMVFKKSYRQISFLQVFHHATIAMVWPFLLSRGWGSGTASYGAFINSVTHVIMYTHYFVSSFGINNPFKRWITTFQLSQFASCIVHALLVLSYETVYPIELSYLQVAYHIIMLYLFGFQMLWAPQWCTGPVPAAEKPKHA*
	Ast_Δ9ELO	Predicted from genomic sequence	MMEPLDRYRALAELAARYASSAAFKWQVTYDAKDSFVGPLGIREPLGLLVGSVVLYLSLLAVVYALRNYLGGLMALRSVHNLGLCLFSGAVWIYTSYLMIQDGHFRSLEAATCEPLKHPHFQLISLLFALSKIWEWFDTVLLIVKGNKLRFLHVLHHATTFWLYAIDHIFLSSIKYGVAVNAFIHTVMYAHYFRPFPKGLRPLITQLQIVQFIFSIGIHTAIYWHYDCEPLVHTHFWEYVTPYLFVVPFLILFLNFYLQQYVLAPAKTKKA*
	Ast_U1ELO	Predicted from genomic sequence	MWKTYEPLVLEYVAKAGELFQRDDVLVPKNWRPSGDWKEDAVSAWKAAWEDNTVRRFNETHFAIHNAGPKTTFPVTWGMVPELKPLYPFDWEDSFDGSPLSMYMRKYYEIPLVCCVVYLVGIFLGRIVMSQLPAMNLTPLLVLWNLGLSAFSTIGVIRTVPHLLATINNYGLYHSICAPVGYTFGAGGVGLWSFLFIISKIPELVDTVFIVLRKKPLVLLHWYHHFTVLLYVWQSYAAQSSAGIYFIAMNYTVHSIMYFYYALAAVRMWPRWVPRWSITLLQLAQMVLGIWICVKIYQYKEAGMACSTSEVSFQSGVVMYFSYFLLFLQILYKILSADGKKPKAAADKKNN*
	Ast_U2ELO	Predicted from genomic sequence	MFEGLAKIDVEQLPALYDDYYMLVPIYALAVPLLTAHYKGVPFNASLWKPIMAAYNAVMTVFSFVCAAGMAYVVFGKFGGKIKENDCQAFAQDPLFDMIVYAFYMSKYVEFADTYFLIIKGKGVSWLHYFHHIGAAIDMGVLWKAGAEPVWIFVLFNGTVHTVMYAYYGAALMGYRLKGKSMITVMQIAQFITGMGIFYTYPEVPCFANSSQLQFIYYFTNAYVGMVLCFFLNFFLQNYISPKPKRAAPAGVSNPKKLE*
	Ast_CrtO	Predicted from genomic sequence	MPRKILSQFVPGAAHKLSHPQRGAQPRLARALTTKAADTNERFDVVIVGAGHNGLTTAAYLAKAGKKVLVLERRHLVGGAAVTEEIVPGYRFSRASYLAGLLRPRIIEELELARFGLEYLDRDPSSFTPTLPSDPVYKGRSLLLGADEASNHASIAQFSGRDADRFEDYEEMLARVRSLVVPLLDNPLPSWPPQSRADVQRIWRLARALAPKLSRRSIQEAYELFLSPAMTVLDRWFESDILKTTLATDAVIGALLSPRDIGSAYVLLHHVMGEVNGRPGAWAYVRGGMGSISNALRACAEEHGATVRVNAPVERIELAADKSRVVGVVLADGSRVEARTVVAGCSPQHLVRNLLAPKVPLQAQEFAQRIDSQDLACGAFKINLAIDKIPNFSCCPNRD…
	Ast_CrtZ	Predicted from genomic sequence	MKLDVGPGALGHLRRHEPLESVCELGPTTFVRDEIVPDKIHDAVQREPDGRAKGEVLDERWRWPVRGRHGPHSRGGEEDHEAVVGLQRALHVGLSRRSSGGISRRRAERRREAVVARVDPPEPLGVPEVAVHPPRPELHVHGHEHGHGDPDDAPLPVQERQEDAREGAREAHEREHHAGSQRLGRAGGAAAAAARGGRRRRRRRRRRRRRHRRGGELRASSLSSRAESFRSSLLRLARKEGSRARPLRLAAPSRAARLTRRPAALCSPAACLPACLPACLPACLPACLPAWPRGAPRSRAAAQRLGNYFEMRKVLKKMFGDGIMIIMIMMMMSGTNEQQVREGPRGIKNNEARTSTSELGKHNRGRNTIVSQTVSGNDGGGHCK*
	Ast_cCrAT	Predicted from genomic sequence	MGNSAQRLGAAAPRLARGGKSWGHDGTTGADSAAAAAAAAAAKPARAEEPRAAREEEAPPRAKTQQTQQGADELGTFRFQSKLPRLPVPALEATCERFMSTVRPLLGSEDFQETEAAVRAFLEDQGPALQDELLAYAETQDNYVDAFWDDAYLKYLVPVIVNVNPFFVLEDDPTPARNDQIQRATNLTLSMLKFVKAVRNETMAVDMARKTPLCMSQYRKVLGSARIPGRGDEGDRIETAQDSTHIVVMCHGQMYYFDVVTEAGDLLVSADALASCFERVRANATYMDAAEAQASSVGALTAEERSLWGQVRTDLADEAADNAAALAIIDAALFVVCLDDCAPTDAAETSANALRGLSVLDDAGVQRGTVFNRWYDKLCLIVCENGSAQINFEHTPADG…
Aurantiochytrium sp. KH105 (diploids / Type III)	Ask_PfaA-1	Predicted from genomic sequence	MAARLQEQKGGEMDTRIAIIGMSAILPCGTTVRESWETIRAGIDCLSDLPEDRVDVTAYFDPVKTTKDKIYCKRGGFIPEYDFDAREFGLNMFQMEDSDANQTISLLKVKEALQDAGIDALSKEKKNIGCVLGIGGGQKSSHEFYSRLNYVVVEKVLRKMGMPEEDVKVAVEKYKANFPEWRLDSFPGFLGNVTAGRCTNTFNLDGMNCVVDAACASSLIAVKVAIDELLHGDCDMMVTGATCTDNSIGMYMAFSKTPVFSTDPSVRAYDEKTKGMLIGEGSAMLVLKRYADAVRDGDEIHAVIRGCASSSDGKAAGIYTPTISGQEEALRRAYNRACVDPATVTLVEGHGTGTPVGDRIELTALRNLFDKAYGEGNTEKVAVGSIKSTIGHLKAVAGL…
	Ask_PfaA-2	Predicted from genomic sequence	MAARLQEQKGGEMDTRIAIIGMSAILPCGTTVRESWETIRAGIDCLSDLPEDRVDVTAYFDPVKTTKDKIYCKRGGFIPEYDFDAREFGLNMFQMEDSDANQTISLLKVKEALQDAGIDALSKEKKNIGCVLGIGGGQKSSHEFYSRLNYVVVEKVLRKMGMPEEDVKVAVEKYKANFPEWRLDSFPGFLGNVTAGRCTNTFNLDGMNCVVDAACASSLIAVKVAIDELLYGDCDMMVTGATCTDNSIGMYMAFSKTPVFSTDPSVRAYDEKTKGMLIGEGSAMLVLKRYADAVRDGDEIHAVIRGCASSSDGKAAGIYTPTISGQEEALRRAYNRACVDPATVTLVEGHGTGTPVGDRIELTALRNLFDKAYGEGNTEKVAVGSIKSTIGHLKAVAGL…
	Ask_PfaB-1	Predicted from genomic sequence	MAARNVSAAHEMHDEKRIAVVGMAVQYAGCKTKDEFWEVLMNGKVESKVISDKRLGSNYRAEHYKAERSKYADTFCNESYGTLDENEIDNEHELLLNLAKQALAETSVKDSTRCGIVSGCLSFPMDNLQGELLNVYQNHVEKKLGARVFKDASHWSEREQSNKPEAGDRRIFMDPASFVAEELNLGALHYSVDAACATALYVLRLAQDHLVSGAADVMLCGATCLPEPFFILSGFSTFQAMPVGTGQNVSMPLHKDSQGLTPGEGGSIMVLKRLDDAIRDGDHIYGTLLGANVSNSGTGLPLKPLLPSEKKCLMDTYTRINVHPHKIQYVECHATGTPQGDRVEIDAVKACFEGKVPRFGTTKGNFGHTLVAAGFAGMCKVLLSMKHGIIPPTPGIDDE…
	Ask_PfaB-2	Predicted from genomic sequence	MAARNVSAAHEMHDEKRIAVVGMAVQYAGCKTKDEFWEVLMNGKVESKVISDKRLGSNYRAEHYKAERSKYADTFCNESYGTLDENEIDNEHELLLNLAKQALAETSVKDSTRCGIVSGCLSFPMDNLQGELLNVYQNHVEKKLGARVFKDASHWSEREQSNKPEAGDRRIFMDPASFVAEELNLGALHYSVDAACATALYVLRLAQDHLVSGAADVMLCGATCLPEPFFILSGFSTFQAMPVGTGQNVSMPLHKDSQGLTPGEGGSIMVLKRLDDAIRDGDHIYGTLLGANVSNSGTGLPLKPLLPSEKKCLMDTYTRINVHPHKIQYVECHATGTPQGDRVEIDAVKACFEGKVPRFGTTKGNFGHTLVAAGFAGMCKVLLSMKHGIIPPTPGIDDE…
	Ask_PfaC-1	Predicted from genomic sequence	MHRSHGQPQTDERAAGQPGTSQRAQRERLSHAPHCVHRSQCRQTLIPARISASPKRRAPYGPIHHSIARSPACLQLLSRTDSCLATIPAHLFGTIEAPGAATIAAAAALAAALALALAAAAGVWPWRARASQEERQRLLAAQEELAGHEEREGGGGAQGELEREEPEREDQARSKARSLPEARSSCGGGAGCGAGCGAGARRGDARAEAEGAGRERLLLRGARGAGVARATTEATTPAAATTRPAASAAGGRRRAEQEKAQEQGRERERGEQRAAEPEAEPDRDPELAEAGREPEPAPQITSTAAESQQQQQQQQQRQQQREGDKEKKAAETMALRVKTNKKPCWEMTKEELTSGKTEVFNYEELLEFAEGDIAKVFGPEFAVIDKYPRRVRLPAREYL…
	Ask_PfaC-2	Predicted from genomic sequence	MHASLARAATDGRAADQPARHQPEGPERAPLARAALRASLAVQTDLDSPRGSPRARNEERAPYGPIVASAAGCIARSGAAIAYGLLHPGTIPAHLFGTIEAPGAATIAAAAALAAALALALAAAAGVWPWRARATQEERQRLLAAQEELAGHEEREAAGEGAQGGLEREEPEREDQPRSKARSLPEPRSSCGGGVDCGAGCGTGARRGDARAEAEGVGRERPLLRGARGAGVARATTEATTPAAATTRPAASAAGGRRRAEQEKAQEQGREREREEPRAAEPEAEPDRDPELAEAGHEPEPAPQITSTAAESQQQQQQQQQEQQREGDKDKKAAETMALRVKTNKKPCWEMTKEELTSGKTEVFNYEELLEFAEGDIAKVFGPEFAVIDKYPRRVRLPA…
	Ask_Δ4DES-1	Predicted from genomic sequence	MTVGYDEEIPFEKVRAHNKPDDAWCAIHGHVYDVTKFASVHPGGDIILLAAGKEATVLYETYHVRGVSDAVLRKYRIGKLPDGQGGANEKEKRTLSGLSSASYYTWNSDFYKVMRERVVARLKERGVARRGGYELWTKAFLLLVGFWSSLYLMCTLDPSFGGIFAAMSLGVFAAFVGTCIQHDGNHGAFAQTRWVNKVAGWTLDMIGASGMTWEFQHVLGHHPYTNLIEEDNGLQKVSGKKMDTQTADQESDPDVFSTYPMMRLHPWHQKRWYHRFQHIYGPFIFGFMTINKVVTQDVGVVLRKRLFQIDAECRYASPLYVARFWIMKALTVLYMIGLPCYMLGPWQGLKLFAIAHFTCGEVLATMFIVNHIIEGVSYASKDAVKGTMAPPKTLHGVTP…
	Ask_Δ4DES-2	Predicted from genomic sequence	MTVGYDEEIPFEKVRAHNKPDDAWCAIHGHVYDVTKFASVHPGGDIILLAAGKEATVLYETYHVRGVSDAVLRKYRIGKLPDGQGGANDKEKRTLSGLSSASYYTWNSDFYKVMRERVVARLKERGVARRGGYELWTKAFLLLVGFWSSLYLMCTLDPSFGGIFAAMSLGVFAAFVGTCIQHDGNHGAFAQTRWVNKVAGWTLDMIGASGMTWEFQHVLGHHPYTNLIEEDNGLQKVSGKKMDTQTADQESDPDVFSTYPMMRLHPWHQKRWYHRFQHIYGPFIFGFMTINKVVTQDVGVVLRKRLFQIDAECRYASPLYVARFWIMKALTVLYMVGLPCYMLGPWQGLKLFAIAHFTCGEVLATMFIVNHIIEGVSYASKDAVKGTMAPPKTLHGVTP…
	Ask_Δ5DES-1	Predicted from genomic sequence	MGKGSEGRSAVNGVQTSANSQSNKPKAILIEGVLYDVTNFRHPGGSIIDFLTEGEAGVDATQAYREFHQRSGKADKYLKSLPKLDVSKVKSRFSSKEQARRDAMTKDYAEFREQLIKEGYFDPSLPHMTYRVVEIVVLFVLSFWLMGQSSPLALALGIVVSGISQGRCGWVMHEMGHGSFTGVIWLDDRLCEFFYGVGCGMSGHYWKNQHSKHHAAPNRLEHDVDLNTLPLVAFNERVVRKVRPGTLLALWLRVQAYLFAPVSCLLIGLGWTLYLHPRYMMRTKRWMEFVWIAVRYVAWFGVMGALGYTPGQSLGMYLCAFGLGCIYIFLQFAVSHTHLPVSNPEDQLHWLEYAADHTVNISTKSWFVTWWMSNLNFQIEHHLFPTAPQFRFKEISPRV…
	Ask_Δ5DES-2	Predicted from genomic sequence	MGKGSEGRSAVNGVQTSANSQSNKPKAILIEGVLYDVTNFRHPGGSIIDFLTEGEAGVDATQAYREFHQRSGKADKYLKSLPKLDVSKVKSRFSSKEQARRDAMTKDYAEFREQLIKEGYFDPSLPHMTYRVVEIVILFVLSFWLMGQSSPLALALGIVVSGISQGRCGWVMHEMGHGSFTGVIWLDDRLCEFFYGVGCGMSGHYWKNQHSKHHAAPNRLEHDVDLNTLPLVAFNERVVRKVRPGTLLALWLRVQAYLFAPVSCLLIGLGWTLYLHPRYMMRTKRWMEFVWIAVRYVAWFGVMGALGYTPGQSLGMYLCAFGLGCIYIFLQFAVSHTHLPVSNPEDQLHWLEYAADHTVNISTKSWFVTWWMSNLNFQIEHHLFPTAPQFRFKEISPRV…
	Ask_Δ6DES-1	Predicted from genomic sequence	MGRGAQQDQRGGATPATGKLRGVGGAEAEEQEKQWVLIDNVEYDVTNFMRRHPGGSVIRYGLANTGADATEMYKAFHLRSKKANLILKSLPKREPQCKIQPGQSISEDSEEGKINRAFVEFEEQLKADGFFQTSKKHAFMRAAELVVLFVLGLYAFSQGYTVTAVLLHGLFGGRCGWLQHEAGHGSLVDSVWLGHRIQHVLIGFGLGTSGHLWRVMHNKHHSATQKVGHDLDIDTAPVVSFFKTAVEKSKFRTPMLPMWARVQAFTFLPLTSGVFVMWFWLGLLHPRHVLRNGLWEEGLYMLSSHIVRTLLVQQCTGWSLLSSYMIGYWASMWVSGMYLFGHFSLSHTHKDVVERDVHKSWLRYALEHTVDIDPGFWPVDWIMGYLNCQVIHHLWPQMP…
	Ask_D6DES-2	Predicted from genomic sequence	MGRGAQQDQRGGATTATGKLRGVGGAEAEEQEKQWVLIDNVEYDVTNFMRRHPGGSVIRYGLANTGADATEMYKAFHLRSKKANLILKSLPKREPQCKIQPGQSISEDSEEGKINRAFVEFEEQLKADGFFQTSKTHAFMRAAELVVLFVLGLYAFSQGYTVTAVLLHGLFGGRCGWLQHEAGHGSLVDSVWLGHRIQHVLIGFGLGTSGHLWRVMHNKHHSATQKVGHDLDIDTAPVVSFFKTAVEKSKFRTPMLPMWARVQAFTFLPLTSGVFVMWFWLGLLHPRHVLRNGLWEEGLYMLSSHIVRTLLVQQCTGWSLLSSYMIGYWASMWVSGMYLFGHFSLSHTHKDVVERDVHKSWLRYALEHTVDIDPGFWPVDWIMGYLNCQVIHHLWPQMP…
	Ask_Δ8DES-1	Predicted from genomic sequence	MEALANVTNGTAAGAGPEAAEAAHIVAVAVMAVVFVASLLGQMFVYNQTPPSEYTAREPVSPGEGMVWREEGGKAVAKPKEAPVYARKRKELSNKVFSWDEVKQHCARDDLWVVIENKVFNVTPYVERHPGGWRPMVHTTGKDGTDAFTEFHPASIIERWLPQYYIGDIEETPVPPLVRDFRAIRQGLLARGFFENTSDYYMAKYIWFGSLFAPALYGVLFCSSFSAHMVSAVFMAMFWQQMAFVGHDAGHNAVSHHRDTDLFWAGFIGDMLGGVGLSWWKLSHNTHHCVTNSVENDPDIQHLPFLAITSKLFKRFYSTFHDRFFEADFFSRFFVGYQHILYYPVMMVARFNLIVQSWLTLLSKERCDFRYSEMIALAIFWVWFGFFVSALPANERIPY…
	Ask_Δ8DES-2	Predicted from genomic sequence	MAATMEALANVTNGTAAGAGPEAAEAAHIVAVAVMAVVFVASLLGQMFVYNQTPPSEYTAREPVSPGEGMVWREEGGKAVAKPKEAPVYARKRKELSNKVFSWDEVKQHCARDDLWVVIENKVFNVTPYVERHPGGWRPMVHTTGKDGTDAFTEFHPASIIERWLPQYYIGDIEETPVPPLVRDFRAIRQGLLARGFFENTSDYYMAKYIWFGSLFAPALYGVLFCSSFSAHMVSAVFMAMFWQQMAFVGHDAGHNAVSHHRDTDLFWAGFIGDMLGGVGLSWWKLSHNTHHCVTNSVENDPDIQHLPFLAITSKLFKRFYSTFHDRFFEADFFSRFFVGYQHILYYPVMMVARFNLIVQSWLTLLSKERCDFRYSEMIALAIFWVWFGFFVSALPANE…
	Ask_ω6DES-1/Δ9DES-B-1	Predicted from genomic sequence	MCKVETKQHAAATAVQAPEQQQQSHQLPSAAQASTGEVLEKRPIIHGKHNPDLPTLGEIRAAVPKHCFERSLLTSSLYLGRDLVMATILFCTARHFLPVYDMGVLGAIGWTAYVIVQGTVFAGLWVLGHECGHQAFSNYRVVNDTVGYLVHTALLVPYFSWAYTHGLHHARVNHMLDGESHTPNLQKKVMANFQKFADLMGDEAFAVFHVFIYLLLAWPLYIINGSGASKRNHEGKRWSKEMLKRPNHFLPTSELFPDKMRLSVAGSSAGVLVVIAGLCYWGSIEGSRTVLLQYFLPYLVVNAYLIGFTWMQHTHPDVPHLGEDEWSWVAGTILTIDRPYPAFIDVLTHRIGSTHVAHHLFSKMPWYHAREATVHIKALLEPKGVYNYDPTPFYKALYN…
	Ask_ω6DES-2/Δ9DES-B-2	Predicted from genomic sequence	MCKVETKQHAAATAVQAPEQQQQQAHQSHQLPSAAQASTGEVLEKRPIIHGKHNPDLPTLGEIRAAVPKHCFERSLLTSSLYLGRDLVMATILFCTARHFLPVYDMGVLGALGWTAYVIVQGTVFAGLWVLGHECGHQAFSNYRVVNDTVGYLVHTALLVPYFSWAYTHGLHHARVNHMLDGESHTPNLQKKVMASFQKFADLMGDEAFAVFHVFIYLLLAWPLYIINGSGASKRNHEGKRWSKEMLKRPNHFLPTSELFPDKMRLSVAGSTAGVLVVIAGLCYWGSIEGSRTVLLQYFLPYLVVNAYLIGFTWMQHTHPDVPHLGEDEWSWVAGTILTIDRPYPAFIDVLTHRIGSTHVAHHLFSKMPWYHAREATVHIKALLEPKGVYNYDPTPFYK…
	Ask_ω3DES-1	Predicted from genomic sequence	MCKADPVAVSSQETSAAALASEDAWIRDLDLKAFGAEIRELGKALRENQGAADDEHLYKLVRWQTGLSLAGLLTMWMTPNPFTIICLSTGLFMRWAMLAHHVCHNGYRDTDAGKRFGYNQLVFAVGSLVRRIIDWADWIYPEAWNLEHGRLHHYSLNENADPDVVELNTRYLQEMDIPRPLKYLVVLFFGATWKFTYYSSNTYSALLHSRRLREATLKNDEVTKARLQKEAVESRMMTVFSIFDGSGPSWWSTSSFFFNVLLPFFVLRFVVTPLPVYLLIGAAAYKNAIINLVLAEILTNMHSFLAIVPNHAGNDMYRFETHCEPLSDEFFLRQVIGSVDFQVGNDVIDTFHGFLSYQIEHHLWPDLSMLSYQKAHPLVKDICKRHGVPFVQESVFVRL…
	Ask_ω3DES-2	Predicted from genomic sequence	MCKADPVTVSSQETSGAALASEDAWIRDLDLKAFGAEIRELGKTLRENQGAADDEHLYKLVRWQTGLSLAGLLTMWMTPNPFTIICLSTGLFMRWAMLAHHVCHNGYRDTDAGKRFGYNQLVFAVGSLVRRIIDWADWIYPEAWNLEHGRLHHYSLNENADPDVVELNTRYLQEMAIPRPLKYLVVLFFGATWKFTYYSSNTYSALLHSRRLREATLKNDEVTKARLQKEAVESRMMTVFSIFDGSGPSWWSTSSFFFNVLLPFFVLRFVVTPLPVYLFIGAAAYKNAIINLVLAEILTNMHSFLAIVPNHAGNDMYRFETHCEPLSDEFFLRQVIGSVDFQVGNDVIDTFHGFLSYQIEHHLWPDLSMLSYQKAHPLVKDICKRHGVPFVQESVFLRL…
	Ask_U3DES-1	Predicted from genomic sequence	MWRIRSKIDSQQSPGFSNRNGVKNGLGAYVLSLLVLFGGWMVALFGVAGSVRPGVGGVLSFAVTSLTSLLFVLSSILLYRSQVASVRWIADLMEDRVLRARKNWTCEPLRSLVEVGSWLHITFRMYAISQSPLVAAAAGAIAGAFCVVLGETLTLHCRKVSPPPPGAEVSDAVLTPHFASLVAAVALAGACWHAKESQDLGLALILATLTNVAFITAEQLLMLWKPTRWAADILHDRVVNLIYNWQHVTIRSGFETSFYLSSIFSCYCATESVPVSVAVGTIAGIFVVLSSSYVGLGTPCALRIDTSKKTNVRAPCRATHTFGAGFALFALVIFAWTCATLLYTVLVFSRSAVLAIVVAVFTGVALVCVAAMTSVSAAIHAIPADATTNSDQSESLCYS…
	Ask_U3DES-2	Predicted from genomic sequence	MWRIRSKIDPQQSHGFSSRDGVKNGLGAYVLSLLVLFGGWMVALFGVAGSVRPGVGGVLSFAVTSLTSLLFVLSSILLYRSQVASVRWIADLMEDRVLRARKNWTCEPLRSLVEVGSWLHVTFRMYTISQSPLVAAAAGAIAGAFCVVLGETLTLHCRKVSPPPPGAEVSDAVLTPHFASLVAAVALAGACWHAKESQDLGLALILATLTNVAFITAEQLLMLWKPTRWAADILHDRVVNLIYNWQYVTIRSGFETSFYLSSIFSCYCATESVPISVAVGTIAGIFVVLSSSYVGLGTPCAQRIDTSEKNNVRAPCRATRTFGAGFALFALVIFALTCATLLYTVLVFSRSAVLAIVVAGFTGVALVCVAAMTSVSAAIHAIPDDAATNSDKREALCYS…
	Ask_C16ELO-1	Predicted from genomic sequence	MGAQDAALNKVLEKLDTISSRLDHIESKVETQGDMIKDMNAGVVRRAIKFGTQDINDACGVVTIGTNELIGETGPKKSGESEAKKEDRRKRQALGTKMFTFYLFVYAALTVVSGLDLLPVLSWETMKFDTAEVVSVWLRTHMWVPFALCFAYLVIIFGIQFYMKDRAEFDLRKPLAAWSAFLAIFSIAASIRTVPVLIKMLYEKGTHHVLCGDTRNDWVIDNPAGVWTMAFIFSKIPELIDTLFIVLRKRKLITLHWYHHVTVLLFCWHAWATFALTGIVFAAINASVHAIMYAYYAFTALGYRPTSYAIYITLIQIMQMVVGTAVTFYIGYDMAFVTPQPFRLDMKLNWDPLSKHQNTEPSCKGANSSNAIFGVTMYASYLYLFCLFFYMAYLRPKKD…
	Ask_C16ELO-2	Predicted from genomic sequence	MGAQDAALNKVLEKLDTISSRLDHIESKVETQGDMIKDMNAGVVRRAIKFGTQDINDACGVVTIGTNELIGETGPKKSGESEAKKEDRRKRQALGTKMFTLYLFVYAALTVVSGLDLLPVLSWETMKFDTAEVVSVWLRTHMWVPFALCFAYLVIIFGIQFYMKDRAEFDLRKPLAAWSAFLAIFSIAASIRTVPVLIKMLYEKGTHHVLCGDTRNDWVIDNPAGVWTMAFIFSKIPELIDTLFIVLRKRKLITLHWYHHVTVLLFCWHAWATFALTGIVFAAINASVHAIMYAYYAFTALGYRPTSYAIYITLIQIMQMVVGTAVTFYIGYDMAFVTPQPFRLDMKLNWDPLSKHQNTEPSCKGANSSNAIFGVTMYASYLYLFCLFFYMAYLRPKKD…
	Ask_C18ELO-1	Predicted from genomic sequence	MDVAMEQWKRFVETVDKGIVDFMEGEKTNEMNAGKPLISTEEMMALIVGYLAFVVFGSGFMKVFVEKPFELKYLKLAHNIFLTGLSMYMATECARQAYLGGYKLFGNPMEKGNEAHAPGMANIIYIFYVSKFLEFLDTVFMILGKKWKQLSFLHVYHHASISFIWGIIARFAPGGDAYFSTILNSCVHVMLYGYYASTTLGYGFMRPLRPYITTIQLTQFMAMVVQSVYDFYNPCDYPQPLVKLLFWYMLTMLGLFGNFFVQQYLKPKPATKKQKTI*
	Ask_C18ELO-2	Predicted from genomic sequence	MDVAMEQWKRFVETVDKGIVDFMEGEKANEMNAGKPLISTEEMMALIVGYLAFVVFGSGFMKAFVEKPFELKYLKLAHNIFLTGLSMYMATECARQAYLGGYKLFGNPMEKGNEAHAPGMANIIYIFYVSKFLEFLDTVFMILGKKWKQLSFLHVYHHASISFIWGIIARFAPGGDAYFSTILNSCVHVMLYGYYASTTLGYGFMRPLRPYITTIQLTQFMAMVVQSVYDFYNPCDYPQPLVKLLFWYMLTMLGLFGNFFVQQYLKPKPATKKQKTI*
	Ask_C20ELO-1	Predicted from genomic sequence	MTPPIIDGALRPSRPRASDLQRKQPQLQHQQLVQAVAVGPDATRRGSTRGGTVDPELARPHASQPSRRTLLADVQQQQQQQQQKEEKKGKKKQKVTGAAGITAAAQAEKTTKPRGAGRAIDKSDGFFRTFNICALFGVAFYYAFQNGPNDNDGKMVFNRSLFYDTMVSEPVYMGIPALYLVAVWTLSRFMRDKPPATEFLRNRVQPIYNLTQIVLCAYMSWGLFPTDLRNPFGLNNKRDADIEWFVFVHFLSKYLDYVDTFVMVFKKSYRQISFLQVFHHATIAMVWPFLLSRGWGSGTASYGAFINSVTHVIMYTHYFVSSFGINNPFKKWITTFQLSQFASCIGPIPGAEKSKNE*
	Ask_C20ELO-2	Predicted from genomic sequence	MAPPIDGALRPSRPRASDLQRKQPQLQHQQLVPAVAVGPDATRRGSTRGATVDPELARPHASEPSRQTLLADVQQQQQQKEEKEEKKKQKVTGAAGITAAAQTEKTTKPRGAGRAIDRSDGFFRTFNICALFGVAFYYAFQNGPNDNDGKMVFNRSLFYDTMVSEPVYMGIPALYLVAVWTLSRFMRDKPPATEFLRNRVQPIYNLTQIVLCAYMSWGLFPTDLRNPFGLNNKRDADIERFVFVHFLSKYLDYVDTFVMVFKKSYRQISFLQVFHHATIAMVWPFLLSRGWGSGTASYGAFINSVTHVIMYTHYFVSSFGINNPFKKWITTFQLSQFASCIGPIPGAEKSKNE*
	Ask_Δ9ELO	Predicted from genomic sequence	MEDLERYKGMAESLAKYATSAAFKWQVTYSKEDSYVGPMMISEPLGLLIGSTALYFVTLAVTYMLRGYLGGLMALRGAHNLGLCLFSGAVWIYTTYLMVQDDHFASLESATCKRLTHPHFQLISFLFAASKVWEWFDTVLLIIKGNKLRFLHVLHHATTFWLYAIDHIFLSSIKYGVAVNAFIHTVMYAHYFRPFPKQFRPLITQLQIVQFIFSIAIHTAIYFHYDCEPLVHTHFYEYLTPYYIVVPFLFLFLNFYVQQYILAPSKPKTKSA*
	Ask_U1ELO-1	Predicted from genomic sequence	MDEVQKMWKTYEPLVLEYVAKAGELFQREDVLMPKKWRPTGDWQADALSAWDAAWNDGTVGRYNETHYAIDNAGAKMTFPVTWAMKPELKPLYPFDWEDSFDGSPLSMYMRKYYEIPLICCVVYLVGIFLGRIIMSKLPAMDLTPLLVLWNLGLSVFSTIGLVRTVPHLIATIEXGGRGGGVQPRVALDHRLQECKEDQD*
	Ask_U1ELO-2 (partial)	Predicted from genomic sequence	MDEVQKMWKTYEPLVLEYVAKAGELFQREDVLMPKKWRPTGDWQADALSAWDAAWNDGTVGRYNETHYAIDNAGAKMTFPVTWAMKPELKPLYPFDWEDSFDGSPLSMYMRKYYEIPLICCVVYLVGIFLGRIIMSKLPAMDLTPLLVLWNLGLSVXRGGGGTTSRCFGSQTTRV
	Ask_U2ELO-1	Predicted from genomic sequence	MLEGIKNIDVAQLAPLYDDLYMLVPIYALGVPLLRAHYKGVPFNAGLWKPIMVVYNAIMTIFSAACAVGMAYIVWGKFGGNIKRNECDAFAKDELYDWIVWAFYMSKYIEFADTFFLIIKGKGVSWLHYYHHIGAAIDMGILWKSGAEATWIFVLFNGTVHTVMYAYYGAALVGYRLKGKSMITVMQIAQFIVGMGTFYTYADVPCFASSSQLMFVYYFTNAYVFGVLCFFLNFFLQNYIKKAPAKTGAAPATKKVD*
	Ask_U2ELO-2	Predicted from genomic sequence	MLEGIKNIDVAQLAPLYDDLYMLVPIYALGVPLLRAHYKGVPFNAGLWKPIMVVYNAIMTIFSAACAVGMAYIVWGKFGGNIKRNECDAFAKDELYDWIVWAFYMSKYIEFADTFFLIIKGKGVSWLHYYHHIGAAIDMGILWKSGAEATWIFVLFNGTVHTVMYAYYGAALVGYRLKGKSMITVMQIAQFIVGMGTFYTYADVPCFASSSQLMFVYYFTNAYVFGVLCFFLNFFLQNYIKKAPAKTGAAPATKKVD*
	Ask_CrtO-1	Predicted from genomic sequence	MMIATTFSTLKMPQLAWPRLASARPQTPAAAAAVAALGKGRAALSTTPTSTSTAQLKIDGESFDAVVIGAGHNGLTTAAYLAKAGKRVLVLERRHLVGGAAVTEEIVPGYRFSRASYLAGLLRPRIIEDLDLHRFGLEYLDRDPSSFTPTLSSDPVYKGRSLLLGADDAANYASIAQFSQQDADRFEAYEEMLARVRSLIVPLLDSPLPTWPPQCRTDLVRILRLCRELAPKLSPRAIQETYELFLSPAMTVLDRWFESDIVKTTLATDAVIGALLSPRDIGSAYVLLHHVMGEVNGRPGAWAYVRGGMGSISNALRACAESHGAQVMVNARVSGVELSDDRSSVTGVTLEDGTTVRTNVVVSGCAPQHLVGNLLPEHLTGDVANFAQRVQSQDVSCGA…
	Ask_CrtO-2	Predicted from genomic sequence	MIIATTSSTLKMAQLAWPKLASARPQTPTAAAAVAALSTTSTSTSTAQPKIDGESFDAVVIGAGHNGLTTAAYLAKAGKRVLVLERRHLVGGAAVTEEIVPGYRFSRASYLAGLLRPRIIGDLDLHRFGLEYLDRDPSSFTPTLPSDPVYKGRSLLLGADDVANYASIAQFSQQDADRFEAYEEMLARVRSLVVPLLDSPLPTWPPQSRNDLVRILRLCRELAPKLSPRAIQETYELFLSPAMTVLDRWFESDIVKTTLATDAVIGALLSPRDIGSAYVLLHHVMGEVNGRPGAWAYVRGGMGSISNALRACAESHGAQVMVNARVSGVELSDDRSSVTGVTLEDGTTVRTNVVVSGCAPQHLVGNLLPEHLTGDVANFAQRVQSQDVSCGAFKINLAI…
	Ask_CrtZ-1	Predicted from genomic sequence	MRLRVLFPLAGLACSFMGLFLALLVGEWSLLRVLVAIVVAVDMELMARWMHRDLWHAKWLWWIHASHHGLSAPLYSIPGDNAKGFQPKRVIKGVLEANDVFAAIFAVAATLTLEASYKPPPALIKDLAFGTAIGFTFYGIMYFIGHDLIAHRRGGPELADALARLAPQYISSCAHAHVKYHHSGNDDSRPYGFFLPEVELTGAEDRWFVKASHRATQAVMLALAGLGACACV*
	Ask_CrtZ-2	Predicted from genomic sequence	MRLRVLFPLAGLACSLVGLILALLVGEWSLLRVLVAVVVAVDMELMARWMHRDLWHAKWLWWIHASHHGLSAPLYSIPGDNAKGFQPKRVIKGVLEANDVFAAIFAVAATLTLEASYKPPPALIKDLAFGTAIGFTFYGIMYFIGHDLIAHRRGGPELADVLARLAPQYISSCAHAHVKYHHSGNDDSRPYGFFLPEVELTGAEDRWFVKASHRATQAVMLALAGLGACACV*
	Ask_cCrAT-1	Predicted from genomic sequence	MSHTPFSSFTTTRGSVPSRPRWAAGESGCCRHQSSGSPATSSMGNANNTRLGRAGKSSSRAASPVAAAATAARARDAAGPAMAATKATAAAAAPGAQTRGDAHVARKPEAAAEGTFRYQEELPKLPVPALEATCERFLATVRPLLSSEDMAETEQAVQAFLEDQGPGIQEELLAYAETQDNYVDTFWDDAYLKYLVPVVVNVNPFFVLEDDPSSARNDQIQRAAHLTLSMLKFVKAVRNETMAVDMARKTPLCMSQYRKVLGSARIPGRGDEGDRIETFTDSTHIVVMCHGQLYYFDVVTASGDLLGSVESLASTFERIRANAACMDARKAQASSVGALTGEERAVWGEVRAELEAQDENNASSLALIDAALFVVCLDNCSPTTAQETSANGLRGLSVV…
	Ask_cCrAT-2	Predicted from genomic sequence	MSHTPFSSPSFLERAVRVPSQQLEVLYLPGRPQWAAGESSCCRHQFSGSPATSSMGNANNTRLGRAGKSSSRAGPPVAAATAAARARDAAGPAMAATKATAAAAAPAAQTRGDAHVARKPEVASEGTFRYQEELPKLPVPALEATCERFLATVRPLLSSEDMAETEQAVQAFLDDQGPGIQEELLAYAETQDNYVDAFWDDAYLKYLVPVVVNVNPFFVLEDDPSSARNDQIQRAAHLTLSMLKFVKAVRNETMAVDMARKTPLCMSQYRKVLGSARIPGRGDEGDRIETFTDSTHIVVMCHGQLYYFDVVTASGDLLGSVESLASTFERIRANAACVDARKAQASSVGALTGEERAVWGEVRAELEAQDENNASSLALIDAALFVVCLDNCSPTTAQE…
Hondaea fermentalgiana (Type III)	Hf_PfaA (parital)	GBG29714.1	MAARLQEQKGGEMDTRIAIIGMSAILPCGTTVRESWETIRAGIDCLSDLPEDRVDVTAYFDPVKTTKDKIYCKRGGFIPEYDFDAREFGLNMFQMEDSDANQTISLLKVKEALQDAGIDALSKEKKNIGCVLGIGGGQKSSHEFYSRLNYVVVEKVLRKMGMPEEDVKVAVEKYKANFPEWRLDSFPGFLGNVTAGRCTNTFNLDGMNCVVDAACASSLIAVKVAIDELLHGDCDMMVTGATCTDNSIGMYMAFSKTPVFSTDPSVRAYDEKTKGMLIGEGSAMLVLKRYADAVRDGDEIHAVIRGCASSSDGKAAGIYTPTISGQEEALRRAYNRACVDPATVTLVEGHGTGTPVGDRIELTALRNLFDKAYGEGNTEKVAVGSIKSTIGHLKAVAGL…
	Hf_PfaB	GBG29715.1	MAARNVSAAHEMHDEKRIAVVGMAVQYAGCKTKDEFWEVLMNGKVESKVISDKRLGSNYRAEHYKAERSKYADTFCNESYGTLDENEIDNEHELLLNLAKQALAETSVKDSTRCGIVSGCLSFPMDNLQGELLNVYQNHVEKKLGARVFKDASHWSEREQSNKPEAGDRRIFMDPASFVAEELNLGALHYSVDAACATALYVLRLAQDHLVSGAADVMLCGATCLPEPFFILSGFSTFQAMPVGTGQNVSMPLHKDSQGLTPGEGGSIMVLKRLDDAIRDGDHIYGTLLGANVSNSGTGLPLKPLLPSEKKCLMDTYTRINVHPHKIQYVECHATGTPQGDRVEIDAVKACFEGKVPRFGTTKGNFGHTLVAAGFAGMCKVLLSMKHGIIPPTPGIDDE…
	Hf_PfaC	GBG32344.1	MALRVKTNKKPCWEMTKEELTSGKTEVFNYEELLEFAEGDIAKVFGPEFAVIDKYPRRVRLPAREYLLVTRVTLMDAEVNNYRVGARMVTEYDLPVNGELSEGGDCPWAVLVESGQCDLMLISYMGIDFQNQGDRVYRLLNTTLTFYGVAHEGETLEYDIRVTGFAKRLDGGISMFFFEYDCYVNGRLLIEMRDGCAGFFTNEELEAGKGVVFTRGDLAARAKIPKQDVSPYAVAPCLHKTKLNEKEMQTLVDKDWASVFGSKNGMPEINYKLCARKMLMIDRVTSIDHKGGVYGLGQLVGEKILERDHWYFPCHFVKDQVMAGSLVSDGCSQMLKMYMIWLGLHLTTGPFDFRPVNGHPNKVRCRGQISPHKGKLVYVMEIKEMGFDEDNDPYAIADV…
	Hf_Δ4DES	GBG31622.1	MTVGYDEEIPFEKVRAHNKPDDAWCAIHGHVYDVTKFASVHPGGDIILLAAGKEATVLYETYHVRGVSDAVLRKYRIGKLPDGQGGANEKEKRTLSGLSSASYYTWNSDFYKVMRERVVARLKERGVARRGGYELWTKAFLLLVGFWSSLYLMCTLDPSFGGIFAAMFLGVFAAFVGTCIQHDGNHGAFAQTRWVNKVAGWTLDMIGASGMTWEFQHVLGHHPYTNLIEEDNGLQKVSGKKMDTQTADQESDPDVFSTYPMMRLHPWHQKRWYHRFQHIYGPFIFGFMTINKVVTQDVGVVLRKRLFQIDAECRYASPMYVARFWIMKALTVLYMVGLPCYMLGPWQGLKLFAIAHFTCGEVLATMFIVNHIIEGVSYASKDAVKGTMAPPKTLHGVTP…
	Hf_Δ5DES	GBG24764.1	MGKGSEGRSAVNGVQTSANSQSNKPKAILIEGVLYDVTNFRHPGGSIIDFLTEGEAGVDATQAYREFHQRSGKADKYLKSLPKLDVSKVKSRFSSKEQARRDAMTKDYAEFREQLIKEGYFDPSLPHMTYRVVEIVVLFVLSFWLMGQSSPLALALGIVVSGISQGRCGWVMHEMGHGSFTGVIWLDDRLCEFFYGVGCGMSGHYWKNQHSKHHAAPNRLEHDVDLNTLPLVAFNERVVRKVRPGTLLALWLRVQAYLFAPVSCLLIGLGWTLYLHPRYMMRTKRWMEFVWIAVRYVAWFGVMGALGYTPGQSLGMYLCAFGLGCIYIFLQFAVSHTHLPVSNPEDQLHWLEYAADHTVNISTKSWFVTWWMSNLNFQIEHHLFPTAPQFRFKEISPRV…
	Hf_Δ6DES	GBG26997.1	MGRGAQQDQRGGATPATGKLRGVGGAEAEEQEKQWVLIDNVEYDVTNFMRRHPGGSVIRYGLANTGADATEMYKAFHLRSKKANLILKSLPKREPQCKIQPGQSISEDSEEGKINRAFVEFEEQLKADGFFQTSKTHAFMRAAELVVLFVLGLYAFSQGYTVTAVLLHGLFGGRCGWLQHEAGHGSLVDSVWLGHRIQHVLIGFGLGTSGHLWRVMHNKHHSATQKVGHDLDIDTAPVVSFFKTAVEKSKFRTPMLPMWARVQAFTFLPLTSGVFVMWFWLGLLHPRHVLRNGLWEEGLYMLSSHIVRTLLVQQCTGWSLLSSYMIGYWASMWVSGMYLFGHFSLSHTHKDVVERDVHKSWLRYALEHTVDIDPGFWPVDWIMGYLNCQVIHHLWPQMP…
	Hf_Δ8DES	GBG29703.1	MSAAMEALANVTNGTAAGAGPEAAEAAHIVAVAVMAVVFVASLLGQMFVYNQTPPSEYTAREPVSPGEGMVWREEGGKAVAKPKEAPVYARKRKELSNKVFSWDEVKQHCARDDLWVVIENKVFNVTPYVERHPGGWRPMVHTTGKDGTDAFTEFHPASIIERWLPQYYIGDIEETPVPPLVRDFRAIRQGLLARGFFENTSDYYMAKYIWFGSLFAPALYGVLFCSSFSAHMVSAVFMAMFWQQMAFVGHDAGHNAVSHHRDTDLFWAGFIGDMLGGVGLSWWKLSHNTHHCVTNSVENDPDIQHLPFLAITSKLFKRFYSTFHDRFFEADFFSRFFVGYQHILYYPVMMVARFNLIVQSWLTLLSKERCDFRYSEMIALAIFWVWFGFFVSALPANE…
	Hf_ω6DES/Δ9DES-B	GBG24140.1	MCKVETKQHAAATAVQAPEQQQQSHQLPSAAQASTGEVLEKRPTIHGKHNPDLPTLGEIRAAVPKHCFERSLLTSSLYLGRDLVMATILFCTARHFLPVYDMGVLGAIGWTAYVIVQGTVFAGLWVLGHECGHQAFSNYRVVNDTVGYLVHTALLVPYFSWAYTHGLHHARVNHMLDGESHTPNLQKKVMASFQKFADLMGDEAFAVFHVFIYLLLAWPLYIINGSGASKRNHEGKRWSKEMLKRPNHFLPTSELFPDKMRLSVAGSTAGVLVVIAGLCYWGSIEGSRTVLLQYFLPYLVVNAYLIGFTWMQHTHPDVPHLGEDEWSWVAGTILTIDRPYPAFIDVLTHRIGSTHVAHHLFSKMPWYHAREATVHIKALLEPKGVYNYDPTPFYKALYN…
	Hf_ω3DES	GBG29175.1	MCKADPVAVSSQETSAAALASEDAWIRDLDLKAFGAEIRELGKTLRENQGAADDEHLYKLVRWQTGLSLAGLLTMWMTPNPFTIICLSTGLFMRWAMLAHHVCHNGYRDTDAGKRFGYNQLVFAVGSLVRRIIDWADWIYPEAWNLEHGRLHHYSLNENADPDVVELNTRYLQEMDIPRPLKYLVVLFFGATWKFTYYSSNTYSALLHSRRLREATLKNDEVTKARLQKEAVESRMMTVFSIFDGSGPSWWSTSSFFFNVLLPFFVLRFVVTPLPVYLFIGAAAYKNAIINLVLAEILTNMHSFLAIVPNHAGNDMYRFETHCEPLSDEFFLRQVIGSVDFQVGNDVIDTFHGFLSYQIEHHLWPDLSMLSYQKAHPLVKDICKRHGVPFVQESVFVRL…
	Hf_U3DES	GBG34675.1 (Revised and predicted from genomic sequence)	MWRIRSKIEPQQNHGFSSRDGVKNGLGAYVLSLLVLFGGWMVALFGVAGSVRPGVGGVLSFAVTSLTSLLFVLSSILLYRSQVASVRWIADLMEDRVLRARKNWTCEPLRSLVEVGSWLHITFRMYTISQSPLVAAAAGAIAGAFCVVLGETLTLHCRKVSPPPPGAEVSDAVLTPHFASLVAAVALAGACWHAKESQDLGLALILATLTNVAFITAEQLLMLWKPTRWAADILHDRVVNLIYNWQHVTIRSGFETSFYLSSIFSCYCATESVPISVAVGTIAGIFVVLSSSYVGLGTPCAQRIDTSEKNNVRAPCRATHTFGAGFALFALVIFAWTFATLLYTVLVFSRSAVLAIVVAGFTGVALVCVAAMTSVSAAIHAIPDDAATNSDKREALCYS…
	Hf_C16ELO	GBG25297.1	MGAQDAALNKVLEKLDTISSRLDHIESKVETQGDMIKDMNAGVVRRAIKFGTQDINDACGVVTIGTNELIGETGPKKSGESEAKKEDRRKRQALGTKMFTFYLFVYAALTVVSGLDLLPVLSWETMKFDTAEVVSVWLRTHMWVPFALCFAYLVIIFGIQFYMKDRAEFDLRKPLAAWSAFLAIFSIAASIRTVPVLIKMLYEKGTHHVLCGDTRNDWVIDNPAGVWTMAFIFSKIPELIDTLFIVLRKRKLITLHWYHHVTVLLFCWHAWATFALTGIVFAAINASVHAIMYAYYAFTALGYRPTSYAIYITLIQIMQMVVGTAVTFYIGYDMAFVTPQPFRLDMKLNWDPLSKHQNTEPSCKGANSSNAIFGVTMYASYLYLFCLFFYMAYLRPKKD…
	Hf_C18ELO	GBG25336.1	MDVAMEQWKRFVETVDKGIVDFMEGEKTNEMNAGKPLISTEEMMALIVGYLAFVVFGSGFMKVFVEKPFELKYLKLAHNIFLTGLSMYMATECARQAYLGGYKLFGNPMEKGNEAHAPGMANIIYIFYVSKFLEFLDTVFMILGKKWKQLSFLHVYHHASISFIWGIIARFAPGGDAYFSTILNSCVHVMLYGYYASTTLGYGFMRPLRPYITTIQLTQFMAMVVQSVYDFYNPCDYPQPLVKLLFWYMLTMLGLFGNFFVQQYLKPKPATKKQKTI*
	Hf_C20ELO	GBG33234.1 (Revised and predicted from genomic sequence )	MASHAEPAMPVELPDPKKVTGAAGITAAAQAEKTTKPRGAGRAIDRRDGFFRTFNICALFGVAFYYAFQNGPNDNDGKMVFNRSLFYDTMVSEPVYMGIPALYLVAVWTLSRFMRDKPPATEFLRNRVQPIYNLTQIVLCAYMSWGLFPTDLRNPFGLNNKRDADIEWFVFVHFLSKYLDYVDTFVMVFKKSYRQISFLQVFHHATIAMVWPFLLSRGWGSGTASYGAFINSVTHVIMYTHYFVSSFGINNPFKKWITTFQLSQFASCIVHALLVLSYETVYPIELSYLQVAYHIIMLYLFGFQMLWAPQWCTGPIPGAEKSKNE*
	Hf_Δ9ELO	GBG32706.1	MEDLERYKGMAESLAKYATSAAFKWQVTYSKEDSYVGPMMISEPLGLLVGSTALYFVTLAVTYMLRGYLGGLMALRGAHNLGLCLFSGAVWIYTTYLMVQDDHFASLESATCKRLTHPHFQLISFLFAASKVWEWFDTVLLIIKGNKLRFLHVLHHATTFWLYAIDHIFLSSIKYGVAVNAFIHTVMYAHYFRPFPKQFRPLITQLQIVQFIFSIAIHTAIYFHYDCEPLVHTHFYEYLTPYYIVVPFLFLFLNFYVQQYILAPSKPKTKSA*
	Hf_U1ELO	GBG27854.1	MDEVQKMWKTYEPLVLEYVAKAGELFQREDVLMPKKWRPTGDWQADALSAWDAAWNDGTVGRYNETHYAIDNAGAKMTFPVTWAMKPELKPLYPFDWEDSFDGSPLSMYMRKYYEIPLICCVVYLVGIFLGRIIMSKLPAMDLTPLLVLWNLGLSVFSTIGLVRTVPHLIATIEEFGLYHSICAPVGNTFGAGAVGLWSFLFIISKIPELVDTVFIVLRKKPLVLLHWYHHFTVLLYVWQSYAAQSSAGIYFIAMNYTVHSVMYFYYACAAMRMWPRWIPRWTITLLQLAQMVLGIWICVKIYQYKEAGMACSTSEVSFKSGVVMYFSYFLLFLQILYKILTYDGKKKTKAAIDKKNN*
	Hf_U2ELO	GBG25302.1	MLEGIKNIDVAQLAPLYDDLYMLVPIYALGVPLLRAHYKGVPFNAGLWKPIMVVYNAIMTIFSAACAVGMAYIVWGKFGGNIKRNECDAFAKDELYDWIVWAFYMSKYIEFADTFFLIIKGKGVSWLHYYHHIGAAIDMGILWKSGAEATWIFVLFNGTVHTVMYAYYGAALVGYRLKGKSMITVMQIAQFIVGMGTFYTYADVPCFASSSQLMFVYYFTNAYVFGVLCFFLNFFLQNYIKKAPAKTGAAPATKKVD*
	Hf_CrtO	GBG32700.1 (Revised and predicted from genomic sequence )	MMIATTFSTLKMPQLAWPRLASARPRTPAAAAAVAALGKGRAALSTTPPSTSTAQLKIDGESFDAVVIGAGHNGLTTASYLAKAGKRVLVLERRHLVGGAAVTEEIVPGYRFSRASYLAGLLRPRIIEDLDLHRFGLEYLDRDPSSFTPTLPSDPVYTGRSLLLGADDAANYASIAQFSQQDADRFEAYEEMLARVRSLIVPLLDSPLPTWPPQCRNDLVRILRLCRELAPKLSPRAVQETYELFLSPAMTVLDRWFESDIVKTTLATDAVIGALLSPRDIGSAYVLLHHVMGEVNGRPGAWAYVRGGMGSISNALRACAESHGAQVMVNARVSGVELSDDRSSVTGVTLEDGTTVRTNVVVSGCAPQHLVGNLLPEHLTGDVANFAQRVQSQDVSCGA…
	Hf_CrtZ	GBG26648.1	MRLRVLFPLAGLACSFMGLFLALLVGEWSLLRVLVAIVVAVDMELMARWMHRDLWHAKWLWWIHASHHGLSAPLYSIPGDNAKGFQPKRVIKGVLEANDVFAAIFAVAATLTLEASYKPPPALIKDLAFGTAIGFTFYGIMYFIGHDLIAHRRGGPELADALARLAPQYISSCAHAHVKYHHSGNDDSRPYGFFLPEVELTGAEDRWFVKASHRATQAVMLALAGLGACACV*
	Hf_cCrAT	GBG31422.1	MAATKATAAAAAPAAQTRGDAHVARKPEVASEGTFRYQEELPKLPVPALEATCERFLATVRPLLSSEDMAETEQAVQAFLDDQGPGIQEELLAYAETQDNYVDAFWDDAYLKYLVPVVVNVNPFFVLEDDPSSARNDQIQRAAHLTLSMLKFVKAVRNETMAVDMARKTPLCMSQYRKVLGSARIPGRGDEGDRIETFTDSTHIVVMCHGQLYYFDVVTASGDLLGSVESLASTFERIRANAACVDARKAQASSVGALTGEERAVWGEVRAELEAQDENNASSLALIDAALFVVCLDNCSPTTAQETSANGLRGLSVVDAAGVQRGTVFNRWYDKLCVIVCENGSAQINFEHTPADGHSVLRMVSDVFSDNIIRYAQTISGKLAVPSVLKSVRFDAKKS…
Thraustochytrium sp. ATCC 26185 (Type III)	Tsa_PfaA	Predicted from genomic sequence	MAARAQNNGEMDTRIAVIGMSAILPCGTTVRESWETIRAGIDCLSDLPEDRVDVTAYFDPVKTTKDKIYCKRGGFIPEYDFDAREFGLNMFQMEDSDANQTISLLKVKEALQDAGIDALSKEKKNIGCVLGIGGGQKSSHEFYSRLNYVVVDKVLRKMGMPEEDIKVAVEKYKANFPEWRLDSFPGFLGNVTAGRCTNTFNLDGMNCVVDAACASSLIAVKVAIDELLHGDCDMMVTGATCTDNSIGMYMAFSKTPVFSTDPSVRAYDEKTKGMLIGEGSAMLVLKRYADAVRDGDDIHAVIRGCASSSDGKAAGIYTPTISGQEEALRRAYNRACVDPATVTLVEGHGTGTPVGDRIELTALRNLFDKAYGEGNHEKVAVGSIKSTIGHLKAVAGLAG…
	Tsa_PfaB	Predicted from genomic sequence	MAARNVSAAHEMHDEKRIAVVGMAVQYAGCKTKDEFWEVLMNGKVESGKISDKRLGSNHRAEHYKAQRSKYADTFCNETYGCLDENEVDNEHELLLSLAKQALAETSVKDSTRCGIVSGCLSFPMDNLQGELLNVYQSHVEKKLGARVFKDASHWSEREQSQKPEAGDRRVFMDPASFVAEELNLGALHYSVDAACATALYVLRLAQDHLVSGAADVMLCGATCLPEPFFILSGFSTFQAMPVGTGQGVSMPLHKDSQGLTPGEGGSIMVLKRLEDAVRDGDHIYGTLLGANLSNAGTGLPLKPLLPAEKACLMDTYKRVNVHPHKVQYVECHATGTPQGDRVEIDAVKACFEGKVPRFGTTKGNFGHTLVAAGFAGMCKVLLAMKHGVIPPTPGIDAS…
	Tsa_PfaC	Predicted from genomic sequence	MALRVKTNKKPCWEMTKEELTSGKTEVFNYEELLEFAEGDIGKVFGPEFAPIDKYSRRVRLPAREYLLVTRVTLMDAEPNNYRVGARMVTEYDLPVNGELSEGGDCPWAVLVESGQCDLMLISYMGIDFQCQGDRVYRLLNTTLTFYGVAHEGETLEYDIRVTGFAKRLDGGISMFFFEYDCYVNGRLLIEMRDGCAGFFTNEELAAGKGVVFTRADLAARAKVAKQDISPYAVAPCLHKTTLSEKEMQTLVDKDWASVFGSKNGMPEINYKLCARKMLMIDRVPKIDHTGGIYGLGLIVGEKILERDHWYFPCHFVKDEVMAGSLVSDGCSQMLKMYMIWLGLHLTTGPFDFRPVSGHPNKVRCRGQISPHKGKLVYVMEIKEIGFDEKNDPYAIADV…
	Tsa_Δ4DES	Predicted from genomic sequence	MTVGYDEEIPFEQVRAHNKPDDAWCAIHGHVYDVTKFASVHPGGDIILLAAGKEATVLYETYHVRGVSDAVLRKYRIGKLPDGQGGANEKEKRTLSGLSSASYYTWNSDFYRVMRERVVARLKERGKARRGGYELWIKAFLLLVGFWSSLYWMCTLDPSFGAILAAMSLGVFAAFVGTCIQHDGNHGAFAQSRWVNKVAGWTLDMIGASGMTWEFQHVLGHHPYTNLIEEENGLQKVSGKKMDTKLADQESDPDVFSTYPMMRLHPWHQKRWYHRFQHIYGPFIFGFMTINKVVTQDVGVVLRKRLFQIDAECRYASPMYVARFWIMKALTVLYMVALPCYMQGPWHGLKLFAIAHFTCGEVLATMFIVNHIIEGVSYASKDAVKGTMAPPKTMHGVTP…
	Tsa_Δ5DES	Predicted from genomic sequence	MGKGSEGRSAAREMTAEANGDKRKTILIEGVLYDATNFKHPGGSIINFLTEGEAGVDATQAYREFHQRSGKADKYLKSLPKLDASKVESRFSAKEQARRDAMTRDYAAFREELVAEGYFDPSIPHMIYRVVEIVALFALSFWLMSKASPTSLVLGVVMNGIAQGRCGWVMHEMGHGSFTGVIWLDDRMCEFFYGVGCGMSGHYWKNQHSKHHAAPNRLEHDVDLNTLPLVAFNERVVRKVKPGSLLALWLRVQAYLFAPVSCLLIGLGWTLYLHPRYMLRTKRHMEFVWIFARYIGWFSLMGALGYSPGTSVGMYLCSFGLGCIYIFLQFAVSHTHLPVTNPEDQLHWLEYAADHTVNISTKSWLVTWWMSNLNFQIEHHLFPTAPQFRFKEISPRVEA…
	Tsa_Δ6DES	Predicted from genomic sequence	MGRGAQQEHRAGTPARGADLNGASVADENKQWVLIDNVEYDVTNFMRRHPGGSVIKYGLANTGADATEMYKAFHLRSRKANLILKTLPKREPQCKIQPGQSVSEDSKEGEINRAFVKFEEGLKAEGFFETSMTHVALRVAELAALFCLGLLAFSKGYTVTGVLLHGLFGGRCGWVQHEAGHGSFVNSVWLGHRIQHIFIGFGLGTSGHLWRVMHNKHHSATQKVGHDLDIDTAPVVSFFKTAVEKSKFRTPMVPLWARAQAFTFLPLTSGVFVMGFWLGFLHPRHVVRNGLWEEALWMLSSHIVRTWLVQLCTGWSLTSSYLIGYWAAMWVSGMYLFGHFSLSHTHKDVVERDVHKSWLRYALEHTVDIDPGFWPVDWIMGYLNCQVIHHLWPQMPQFH…
	Tsa_Δ8DES	Predicted from genomic sequence	MVDTTVSSAALANVTGSPSGGAPDMDLFHVVAVSIMTLVFVVSLLGQMFVYNQASVSEYSKRESVSPGEGNKWREEGGKAVARPEEMPVYARKRKELGNKTYSWEEINRHCSREDLWVVVEGKVFDVTPYVERHPGGWRPMVHSSGKDGTDAFNSFHPAGVIERFMPKYYIGDVESCEISPLVRDFRAIGQELLARGYFENTNDYYMAKYIWFGALFAPALYGVLFCSSTTAHMVSAVFMAMFWQQMAFVGHDAGHNSVSHDRNTDLFWAGFIGDMLGGVGLSWWKLSHNTHHCVCNSVENDPDIQHLPFLAITSKLFKRFYSTFHDRVFETDFFARFFVSYQHILYYPVMMVARFNLILQSWLTLLSKERCDFRFSEMLALAIFWVWFGLFISVLPSN…
	Tsa_ω6DES/Δ9DES-B	Predicted from genomic sequence	MCKVEPTRHEQTATAKPEALAPAEPQEQQQQPIIHGKHNPDLPTLGEIRAVVPKHCFERSLVTSSLYLGRDLVMAACLLFLARQYLPVYDMGLSGALGWTAYVIVQGTVCAGLWVLGHECGHQAFSNYRIVNDGVGYLVHTSLLVPYFSWAYTHGLHHARVNHMLDGESHTPNLQKKVAASFQKFCDMMGDEAFAVLHVFIYLLLAWPLYIINGSGASKRNHEGKRWSKDFWKRPNHFMPTSELFPDKMRVKAAISTIGVLTVIAGLCYWGAVEGGRTVLLQYFLPYLVVNAYLIGFTWMQHTHPDVPHLGEDEWSWVAGTVLTVDRPYPPFIDVLTHRIGSTHVAHHLFSKMPWYHAREATTHIRALLEPKGVYNYDPMPFYKALFHTAKHCHYMEGV…
	Tsa_ω3DES	Predicted from genomic sequence	MCKAGQQQQREQEQRELSAEDAWIGKLDLKAFGAEIRELGKTLRANQGKADDEHLYKLVRWQTGFTLAGLLTMWMAPNPFTVICLSTGLFMRWAMLAHHVCHNGYKDTDAGKKFGYNQLVFAVGSLVRRIVDWADWIYPEAWNLEHGRLHHYSLNESADPDVVELNTRYLQESGLPRPVKYLVVLFFGATWKFTYYSSNTYSALLHSRRVREATLKNDEVAKARLQKEALEARMMTIFSIFDGSTPSWWSTSSFLLNVIMPFLVLRFVATPLPIYFLLGADAYRNAVVNLLLAEILTNMHSFLAIVPNHAGNDMYRFDTHCEPLSDEFFLRQVIGSVDFAVGNDVIDTFHGFLSYQIEHHLWPDLSMLSYQKAHPLVKDICKRHGVPFVQESVFLRLYK…
	Tsa_U3DES	Predicted from genomic sequence	MVALFGIAGSVRPGVGGVLSFAVTSLASLLFMASSILLYRSRVASLRWVADLMDDRVLRARKNWAQEPLRSLVEVGSWLHITFRMYAISGSPLGAAAAGAMAGAFCIVLGETLTRQCRDISPPTPGAEVSDLILTPHFASLATALALAGALWHVEESQDLGLALILATLTNVAFITAEQLLMLWEPTRWAADILHDRVVNLIPNWQHETIRSGFETSFYLSSIFSCFCLTENVPVSVIVGTLAGILVVLSSSYVGLGSPPPASSSAPLSAPVVSSDAVSARHAAKVQPVATRSVGPSKPLEAGTTPPAHLGTGFALFALAIFAWTCATLLYTVFVSSRNAVLAIVVAVFTSVSLVCLGLRAGPKRSLKNVHMDEVRAWAVAQGVTAAKNPLAPLDTFAR…
	Tsa_C16ELO	Predicted from genomic sequence	MGAQGDAALNKVLSKLESISSRLDKIESKVEAQGDMMKDMNAGVVRRAIKFGTEDINDACGVVTVGTNELIGESGPKKRAGESEAKREDRRKRQAFGTQMFTVYLIVYAALTVISGLDLLPVLSWETMKFDTAEVVSVWLRTHMWVPFLMCFIYLVVIFGIQYYMEDRKEFDLRKPLAAWSAFLAIFSIGASIRTVPVLLKMLYEKGTHHVLCGDTRNDWVIDNPAGVWTMAFIFSKIPELIDTLFIVLRKRKLITLHWYHHVTVLLFCWHAWATFALTGIVFAAINASVHAIMYAYYAFTALGYRPTSYAIYITLIQIMQMVVGTAVTFYIGYDMAFVTPQPFRLDMKLNWDPLSKGENTEPTCKGANSSNAIFGVIMYASYLYLFCLFFYMAYLRPK…
	Tsa_C18ELO	Predicted from genomic sequence	MDVVEQQWRRFVDAVDNGIVEFMEHEKPNKLNEGKLFTSTEEMMALIVGYLAFVVLGSAFMKAFVDKPFELKFLKLVHNIFLTGLSMYMATECARQAYLGGYKLFGNPMEKGTESHAPGMANIIYIFYVSKFLEFLDTVFMILGKKWKQLSFLHVYHHASISFIWGIIARFAPGGDAYFSTILNSSVHVVLYGYYASTTLGYTFMRPLRPYITTIQLTQFMAMVVQSVYDYYNPCDYPQPLVKLLFWYMLTMLGLFGNFFVQQYLKPKAPKKQKTI*
	Tsa_C20ELO	Predicted from genomic sequence	MASHAEKMTPVELPAPADVKPAAGAAAAAGPAKGKARKGPSIDRSDGFFRTFNICALFGVAFYYAYQNAPNANGGAMMYNRSAFYDAMVSEPVYMGIPALYLVAVWTLSRYMRDKAPATEFLRNRVQPVYNLTQIVLCAYMSWGLCPTDIRNPFGLNNKRNADVEWFVFVHFLSKYLDYVDTFVMVFKKSYRQISFLQVFHHATIAMVWPFLLSRGWGSGTASYGAFINSVTHVIMYTHYFVSSFGINNPFKRWITTFQLSQFASCIVHALLVLSYETVYPIELSYLQVAYHIIMLYLFGFQMLWAPQWCTGPVPAAEKPKHA*
	Tsa_Δ9ELO	Predicted from genomic sequence	MMEPLDRYRALAELAARYASSAAFKWQVTYDAKDSFVGPLGIREPLGLLVGSVVLYLSLLAVVYALRNYLGGLMALRSVHNLGLCLFSGAVWIYTSYLMIQDGHFRSLEAATCEPLKHPHFQLISLLFALSKIWEWFDTVLLIVKGNKLRFLHVLHHATTFWLYAIDHIFLSSIKYGVAVNAFIHTVMYAHYFRPFPKGLRPLITQLQIVQFIFSIGIHTAIYWHYDCEPLVHTHFWEYVTPYLFVVPFLILFLNFYLQQYVLAPAKTKKA*
	Tsa_U1ELO	Predicted from genomic sequence	MWKTYEPLVLEYVAKAGELFQRDDVLVPKNWRPSGDWKEDAVSAWKAAWEDNTVRRFNETHFAIHNAGPKTTFPVTWGMVPELKPLYPFDWEDSFDGSPLSMYMRKYYEIPLVCCVVYLVGIFLGRIVMSQLPAMNLTPLLVLWNLGLSAFSTIGVIRTVPHLLATINNYGLYHSICAPVGYTFGAGGVGLWSFLFIISKIPELVDTVFIVLRKKPLVLLHWYHHFTVLLYVWQSYAAQSSAGIYFIAMNYTVHSIMYFYYALAAVRMWPRWVPRWSITLLQLAQMVLGIWICVKIYQYKEAGMACSTSEVSFQSGVVMYFSYFLLFLQILYKILSADGKKPKAAADKKNN*
	Tsa_U2ELO	Predicted from genomic sequence	MFEGLAKIDVEQLPALYDDYYMLVPIYALAVPLLTAHYKGVPFNASLWKPIMAAYNAVMTVFSFVCAAGMAYVVFGKFGGKIKENDCQAFAQDPLFDMIVYAFYMSKYVEFADTYFLIIKGKGVSWLHYFHHIGAAIDMGVLWKAGAEPVWIFVLFNGTVHTVMYAYYGAALMGYRLKGKSMITVMQIAQFITGMGIFYTYPEVPCFANSSQLQFIYYFTNAYVGMVLCFFLNFFLQNYISPKPKRAAPAGVSNPKKLE*
	Tsa_CrtO	Predicted from genomic sequence	MPRKILSQFVPGAAHKLSHPQRGAQPRLARALTTKAADTNERFDVVIVGAGHNGLTTAAYLAKAGKKVLVLERRHLVGGAAVTEEIVPGYRFSRASYLAGLLRPRIIEELELARFGLEYLDRDPSSFTPTLPSDPVYKGRSLLLGADEASNHASIAQFSGRDADRFEDYEEMLARVRSLVVPLLDNPLPSWPPQSRADVQRIWRLARALAPKLSRRSIQEAYELFLSPAMTVLDRWFESDILKTTLATDAVIGALLSPRDIGSAYVLLHHVMGEVNGRPGAWAYVRGGMGSISNALRACAEEHGATVRVNAPVERIELAADKSRVVGVVLADGSRVEARTVVAGCSPQHLVRNLLAPKVPLQAQEFAQRIDSQDLACGAFKINLAIDKIPNFSCCPNRD…
	Tsa_CrtZ	Predicted from genomic sequence	MPPTATTTTTATTTTATSGGSSSAAGAPKALRPRVVFPLVGLASTFAGVFLALLHGEWGVVRVAVAVLVAVDMELWTRWMHRDLWHAKWLWWVHASHHGLAAPLSSAPGDPARGAPRKPYVKGALEANDGFVVLFAAAAMGAMAASYRPPPALVKDLAFGAAVGFTLYGIMYFIGHDLIAHKRGGPELADALERLMPAEVTKCARAHVKFHHSGAGEDARPYGFFLPEVELSGGEDHWVVRVIHRLTQGAMLALAGLSARACF*
	Tsa_cCrAT	Predicted from genomic sequence	MSTVRPLLGSEDFQETEAAVRAFLEDQGPALQDELLAYAETQDNYVDAFWDDAYLKYLVPVIVNVNPFFVLEDDPTPARNDQIQRATNLTLSMLKFVKAVRNETMAVDMARKTPLCMSQYRKVFGSARIPGRGDEGDRIETAQDSTHIVVMCHGQMYYFDVVTEAGDLLVSADALASCFERVRANATYMDAAEAQASSVGALTAEERSLWGQVRTDLADEAADNAAALAIIDAALFVVCLDDCAPTDAAETSANALRGLSVLDDAGVQRGTVFNRWYDKLCLIVCENGSAQINFEHTPADGHSVLRMVSDVFSDNIIRYAQTISGKQAVPSVLKSVHFNQAAAAQSASSQAPQEQASDKYTTSPRKLEFVLSPALEQSVRDAQDRLLADFVEPFQIACL…
Thraustochytrium sp. TN22 (Type III)	Tst_PfaA	Predicted from genomic sequence	MAARRENEGEMDTRIAIVGMSAILPCGTTVRESWEAIRDGIDCLADLPADRVDVTAYFDSEKTTKDKIYCKRGGFIPDFDFDAREFGLNMFQMEDSDANQTISLLKVKEALQDAGVDALSKDKKNIGCVLGIGGGQKASHEFYSRLNYVVVDKVLRKMGMPEEDIKVAVEKYKANFPEWRLDSFPGFLGNVTAGRCCNTYNMDGMNCVVDAACASSLIALKVAVDELLYGDCDMMVTGATCTDNSIGMYMAFSKTPVFSTDPSVRAYDEKTKGMLIGEGSAMLVLKRYADAVRDGDEIHAVLRGCASSSDGKAAGIYTPTISGQEEALRRSYARANVDPATVTLVEGHGTGTPVGDRIELTALSNLFNEAYKDKTEQVAVGSIKSNIGHLKAVAGLAGM…
	Tst_PfaB	Predicted from genomic sequence	MAARKNVSAAHEMHEEKRIAVVGMEVMYSGSKDKEEFWQALMEGRTADKKISATRLGSDKRDEHFKAERSKYADTFCNENYGTLGDDSGVDNEHELLLKLAQAALKETTVKDSTRCGIVSGALSFPMDNLQGELLNLYQNHMEKKLGARVFKDASQWSDREQSQEPEAGDRRVFMDPASFVAEELNLGPLHYSVDAACATALYVLRLAQDHLVSGAADVMLAGATCFPDPFFILSGFSTFQAMPLAGKGLSFPLHSESQGLTPGEGGAVMVLKRLEDAVRDGDHIYGTLLGAGVSNAGCGLPLKPHMPSERSCLIDTYKRVNVHPHKIQYVECHATGTPQGDRCEIDAVKACFEGKVPRFGSSKGNFGHTLVAAGFAGMCKVLLAMHHGVIPPTPGVDA…
	Tst_PfaC	Predicted from genomic sequence	MPVVAVLGPDHSMRSQMSSPPASSPPSQTLPAAVAAVLITPAPDPSVESRSRWTLQHRRTALHCTAVRAPPCCAASSADVLLRAPLTSADGVLLTGRAQPATGSGAAATDRRSSRPARAIAARPRLLQPALASSRVELIRGRRRRWRAGRGRGGGAASACDAMAAAAGARARRGPRARVPAGARAAGTGARRRGAGARRGPDAGVAPPATSRGRRGGLRQRRDRFRLPPSPRGLGGWRQPSEREREGARSLLLALADAAGLARELAGAGPRPAGAAFRASFGFATGPWRSELTLALPLALPCLPLAFLPPSDVSAADVRTARGRDTVAAVVVVVVVVVVSRPTSWPDQTRGQDSKLRTRLERVLVSTIAAKLDALALAAAAAGLLVLAAALVAWWRTGG…
	Tst_Δ4DES	Predicted from genomic sequence	MTAGFEEEVPFEEVRRHNKAGDAWCAIHGFVYDVSKFASVHPGGDIILLAAGKEATVLYETYHVRGVSDAVLRKYRVGKLPETQGGASAKEGRTLSGPRSASYYTWRSDFYRVMRERVVARLKERGVARRGGLELWTKAVLLLAAFWGSLYLMCTLDPRGGAVAAAMTLGVSAAFVGTCIQHDGNHGAFAHSRWLNKAAGWTLDMIGASGMTWEFQHVLGHHPYTNLIENDNGLQKVSGKPMDTRAADQESDPDVFSTYPMMRLHPWHAKRWYHRYQHIYGPFIFGFMTINKVVTQDVGVVLRKRLFQIDAECRYASTSYVLRFWIMKALTVLYMVALPCYMQGLWHGLKLFGIAHFTCGEVLATMFIVNHIIEGVSYASKDSVKGTMAPPKTAQGVTP…
	Tst_Δ6DES-1	Predicted from genomic sequence	MGRGAQREQDSVAAEAKAAKLATAQDPDADENGRYWLLVDGLEHDITDFIPRHPGGSVIKYSLANNGADATSAFNAFHYRSRRARMILRSLPKRAPQLKVQPGQSATEDSAEGRINRDFLEFEQQLVAEGFFEPSPLHIMWRLSELVVLFALGLFAFSRGWTFTGICLHGLFGGRCGWLQHEAAHGSLVNSMWLNRRMGHVLLSFAMGWSCHLWRSLHNKHHAATQRISHDLDIQTTPVVAFFKTAVETSRFKTPMRPIWARLQAFTFLPITSGILALLFHALFLHPRHVIRNGRWEDGSLMLMAHAVRSLSVQYVTGWPFWKAYFVGFWGALWATNMYLYGHFALSHSHTDVIDEDVHKSWLRNAVEHTVDIDPGFWPVDWIMGYLNCQVVHHLWPQM…
	Tst_Δ6DES-2	Predicted from genomic sequence	MGQGAQLGPHAAWAKTGEVVPATRAQDGKGAPRSWILLDGLEYDVTDFIARHPGGSVIKYALANDGSDATFAFNAFHSRSARARTVLRSLPRREPQLEVQPGQSAAEDSKEGELNRAFVDFERELRAEGFFEPSALHVIWRLSELAIIFALGLLAFSHGCIVAGVCLHGLFGGRCVWVQHEAAHGSLVRSIWLGRRIDSFLLAIAMARSAHLWGGNHNKHHAATQRFTHDLDIDTAPFIAFSKTAVEHSRFQIRMPALWARLQAFTFLPLTSGVLALLFHTLVMHPYHVICNARWEDGSLMLLSHVVRTFSVQYVTGWSLAEAYFIGFWAAIWVTNVYIYGHFALSHSHTEVMEADVRKSWLRNMVEHTVDIDPGFWPVDWFMGYLNCQVIHHLWPQMP…
	Tst_Δ8DES	Predicted from genomic sequence	MNATEAGAEALVAGMTLQQGVPLAVMLTVCFASLLGQMFVFRQADVGEYKTREPKSPGEGMVWREELGKAVARPAEAPVYAKKREQLGGKTYSWEEIKKHGARDDLWIVVEGKVFDVTPFVERHPGGWRPVVHTSGKDGTDAFNAFHPAAVLERWMPQYYIGDVEKYEVSDLVRDFRAIHQDLLARGYFENTSTYYFFKYIWFASLFAPALYLVLAFESPVAHFFSACFMALFWQQIAFLGHDAGHNAVTHYRERDLFWAGFIGDAIGGVGLSWWKLSHNTHHCVCNSVENDPDIQHLPFLAITSKLFKRFYSTFHDKFFEADMISRFFVSYQHYLYYPVMMLARFNLILQSWLTLLSKERIDFRYSEMLALALFWIWFGVFVSTLPSHERIPYVMLSY…
	Tst_ω3DES	Predicted from genomic sequence	MCKQTRAQELAPEDAWVAKLDLAAFGKEVRDLGKQLREQQGEADDAHLYKMVRWQAGATLIGLLTMWMRPNPLTVCCLSLGLFMRWAMLAHHVCHNGYRDTKAGKQFGYNQFVFAVGSLVRRVVDWADWIYPEAWNLEHGRLHHYSLNEEADPDLVELNGRFLQTSKMPTFAKYLVLLFFGATWKWSYYAPNTYSQLLLSRRQTEAALRQDEAAKEALRKEHAEQRNVTISNYIFGNFPSWWSHVGFFTEVLLPFLVLRFVVLPLPYLVLLGRTAFTNAMCNLLLAEILTNLHSFLAIVPNHAGDDMYRFETHCKPLSDEFFLRQVIGSVDYPVGNDYIDTFHGFLSYQIEHHLWPDLSMLSYQKAHPLVKDICKRHGVPFVQHSAFYRLYKTMQVFLG…
	Tst_U3DES	Predicted from genomic sequence	MMARVARKDVSPRDHLNGLGDVSKGDVSKDTNDSEGRGRAQEKMCEGRKGRDEGGVGAYVLSLAVVFGGWMVAFFGVAGSVRPGVGGVLSFAVTALTSLAFMGSSLLLYRSEVESLRWVADIMEDRVLHARRNWERDPLRSLVEVSGWLHITFRIYAISRNPIVGAACGAIAGAFCVVLGESLTSHCRELAAPPPSPRRAEVAATMLTPQFFFAALALALTGALLHLEESQDLGLALILTTLTNVAYITAEQLLMLWRPTRWAAAILHDRAANVVHNWQHETIRSGFETSFYLSSIFSCFCATENVPVSVSVGTLAGIFIVLTSSYLGLGAPPIAPPSDADVDFAATATDAGGHTVFVLALFGWACATLLYTVLFFSHNALLAIIVALLTSASLVCVSE…
	Tst_C16ELO	Predicted from genomic sequence	MGAKDGAALEAVLAKLDAISSRLDNIEGKVEAQGEVMKDMNAGVVRRAIKFGTEDINDACGVVTVGTNELIGESGPKKQGESDAKKEDRRKRQALGTRLFTVYLLVYLALLIVSGLDLLPVMEWETMKFDTAEVVSVWLRTHMGVPFALCFGYLVVIFGIQYYMEDRKELDLRKPLAAWSAFLAVFSVGASIRTVPVLLKMLYTKGVHHVLCGDTRNDWVIDDPAGVWTMLFIFSKIPELGDTLFIVLRKRKLITLHWYHHVTVLLFCWHAWATFALTGIVFAAINASVHAIMYAYYAYTALGYRPTAYAIYITLIQIAQMVVGTAVTFYIGYDMAFVTPQPFKLSMELNWDPLDPEVNTEPTCKGANSSNALYGVAMYASYLYLFCLFFYMAYLRPKK…
	Tst_C20ELO	Predicted from genomic sequence	MAVRTDTVESATAPSAVGDAAAKASPKRKGPEIDRSAGTLRTLSICTLFVCGLAYASEHAPDATGGRMAFNQGPFYDLMVSPTVYLGVPAVYLVAVWTLSRFMADKAPKTEVLRNRVQPVYNLVQIVLCAYMSWGLLPASIWNPFGLNTQRDADVEWFVFLHFLSKYLDYVDTFVMVFKKSYRQISFLQVFHHATIAIVWPFLLSRGWGSGVSAYGAFINSVTHVIMYTHYLVSSFGINNPFKRYITAFQLTQFASCVLHALCALKFERIVPVELAYLEISYHLIMLYLFGFQMNWAPLWCTGPSAAVVPSMPDAASTKAKAA*
	Tst_Δ9ELO	Predicted from genomic sequence	MAAAAALSMDNARWLAQYLVSEDFKWQVTYDAKDSFVGPLPVRQPLLLLAGSAVGYLALLGVVYVLRGYLGWVKSFWDLHNLGMTVFSAAIWLYTSYLMVQEGHFNSLRGVVCEPVRHPHFQLISLLFCLSKIWEWFDTVLLIVKGSRLRFVHVLHHMTTFWLYAVDHVFPSSIKYAVSVNAFIHTVMYAHYFRPFPRAFRPIITRMQIIQFFFSLLLHGSIYFIDDCDPRVHTHFWEYVTPYLFVVAYLILFLHFYATQYWFGPKPSMKKQKAI*
	Tst_U1ELO	Predicted from genomic sequence	MEEALMKWRELAQPYLDKAEPIVMEYMERARPLFQREDVLMPREYRPTGDWIHDAFNAWEHAWSNTVKPKNATHFVIQSAGEDYPFQATWQMEPALKPLYPFEWESTFDGSPLSYYMREYYQIPIICSIVYLVGIFLGRQLMSCLPAMKLTAPLVLWNLFLSGFSFIGVMRCVPHLLLTIQQHGLYHSICAPVANTFGAGAVGLWSFLFIISKIPELIDTVFIVLRKKPLVLLHWYHHFTVLLYVWQSYASQSSAGLYFIAMNYTVHSIMYLYYALAAVRMWPSFIPRYTVTLLQLLQMVLGIWICVKIYLYNEEGLPCSTSEVSFKSGVVMYFSYFLLFLQILFKIITADSSKKSKTSAAKKNQ*
	Tst_U2ELO	Predicted from genomic sequence	MQHLDVMGALQDKAAWEALWDDYYLLVGIYALGVPLLRSYYKGVPFDSARWKPVMLAYNVGMSIYSAISSIGMAYTVFGTFGGQFKSNDCEAFARDPLYDRLVYAFYMSKYVEFADTYFLIIKGKGVSWLHYLHHMGAAINMGILWKAGNEAAWLFVLLNGAVHTIMYAYYGAALMGIRLRGKSMITTMQLVQFFTGLGTFYSYKDVPCFAKSNELLITFFYTWAYVLMLIGLFLNFYVQNYVFKTPRQPAKPATKKLD*
	Tst_CrtO	Predicted from genomic sequence	MFFVRGARANVSRARRQLSTSHTRASTKYDAVVVGGGHNGLTAAAYLAKAGKRVLVVERRPMVGGAAVTEEIVPGYRFSRASYLAGLLRPRIIRELRLHDFGLEYIDRDPSSFTPTLPDHPQGQGRYLMLGASAEQNNASISQFSRRDAERFEDYEEMLGRVRKMIEPLLDNPLPTWPPRSAADVRRALRIARDLLPAISPRAMQETYEVFLSPAMTILDRWFESDILKTTLATDAVIGALLSPRDIGSAYVLLHHVMGEVNGRPGTWAYVRGGMGSISNALRACAESYGAEIRTDCSVQEIELDEAGEAVTGVRLADGTLVTTDVVVAGCAPQVLVNSLLPAAEPEAEKSTRTSDGLAAFRERVMGQDLTCGAFKINLAINALPNFSCCPSDPDGAPG…
	Tst_CrtZ	Predicted from genomic sequence	MRAGTRTATRVAFPLAGLGCAVGALLFALLHGELSLTRIAVAVVVSVEMELGARALHRDLWHGRSLWFVHASHHGLRAPLWSGPEDRNASKWQRKGWLEANDCFVVLFAALSAPAMAASYQPPPSLIKDAAFGAGVGFTLYGIAYFVCHDLVAHERGGADLARILRCLLPAHAATCAEAHVKYHHGGAPDARPYGFFLPGTELQRRPDPWWVSAAHYATTAGVGCALTLLVARCATAL*
	Tst_cCrAT	Predicted from genomic sequence	MGNAQGRRAQRRRVLSGLRRQPEPAQAQAQAQAQHGKAQNLGHHPEHGNTYRRGDGGGGAAGAAEAEPVAEGMYRFQDKLPHLPVPELEDTCERFLAAAAVMLEDDEEGMAATRKAVRAFAEGAGPGLQEELKAYAAERDNYVDEFWDAAYLDGPAPIVMNVNPFFVLQSDPARQTQVARAAGLTTAMLQFAAAIRREALEVDMVRGHPLCMSQFKRMFGSARIPGAHGDRIDTAYDATHVVVMCRGQIYRVEVLAEDTSLLLSEEDLAEQLSAIVEDAASLDPQQAQATSIGALTGESRPVWARVRGDLEEYDAANAASLAVVDAALLVLCLDACSPENSLEAARNGLRGLDVVDADGVQVGTVFNRWYDKLCLIVCEDGGAQLNFEHTPTDGHTVLR…
Schizochytrium sp. CCTCC M209059 (Type III)	Ssc_PfaA	Predicted from genomic sequence	MAARLQEQKGGEMDTRIAIIGMSAILPCGTTVRESWETIRAGIDCLSDLPEDRVDVTAYFDPVKTTKDKIYCKRGGFIPEYDFDAREFGLNMFQMEDSDANQTISLLKVKEALQDAGIDALGKEKKNIGCVLGIGGGQKSSHEFYSRLNYVVVEKVLRKMGMPEEDVKVAVEKYKANFPEWRLDSFPGFLGNVTAGRCTNTFNLDGMNCVVDAACASSLIAVKVAIDELLYGDCDMMVTGATCTDNSIGMYMAFSKTPVFSTDPSVRAYDEKTKGMLIGEGSAMLVLKRYADAVRDGDEIHAVIRGCASSSDGKAAGIYTPTISGQEEALRRAYNRACVDPATVTLVEGHGTGTPVGDRIELTALRNLFDKAYGEGNTEKVAVGSIKSSIGHLKAVAGL…
	Ssc_PfaB	Predicted from genomic sequence	MRGSITRRTSTFEEAAMRCDAMRCDAIPCEATKRVWPAVIQRTFSRRRAGGGVHAGDHCERGVSWLAKVPGGSNDRCYDAIAVLIPGPFHHVCACRLTCAWLSFKFSSAGPSGPRRDLQLQLDSRSLAEDSPAAGPDGTREVTRPPAIAMAVLTYSCVAAFILVLFGADLARLGSTPLPLYCEWINGRTTGRRKCASEGPRTHARTHARPHARSLPRVPIFLGFLPHGPTSRSLASPHQAAAAIPAGAASVTRSAAAQPSRELGVRGAARAAAAARVAGPRRRRRSAPLRGRERAAAARWMDGWMDGWMDFVDRWRRMGGDERGRARERGSRIRRASLASRPLPRPPCEPAPRASERASGAFFVSRAAWPRVSCACVAGAAVEDGSFNRPIHARTPARR…
	Ssc_PfaC	Predicted from genomic sequence	MTARAPAATLALAAAAAAAAAAAAAAAAASARRLCHEAGVLAAAASSPRPQREAGARESAAIRIRLHRIASHARIARREPQTGDRAASQPGSQPGRHQRARERASRTRRSARIARSADLDSPRGSPRARNEERLLDEGTISALLFGAIEAPGAATIAAAAALAAALALALAAAAGGREQDKAQEQEQGRERERERAAEPEAEPNRDPERAEAGREPEPAPQITSTAAESQQQQQQQQQQQQQQQPREGDKEKAAETMALRVKTNKKPCWEMTKEELTSGKTEVFNYEELLEFAEGDIAKVFGPEFAVIDKYPRRVRLPAREYLLVTRVTLMDAEVNNYRVGARMVTEYDLPVNGELSEGGDCPWAVLVESGQCDLMLISYMGIDFQNQGDRVYRLLNTT…
	Ssc_Δ4DES	Predicted from genomic sequence	MTVGYDEEIPFEKVRAHNKPDDAWCAIHGHVYDVTKFASVHPGGDIILLAAGKEATVLYETYHVRGVSDAVLRKYRIGKLPDGQGGANEKEKRTLSGLSSASYYTWNSDFYKVMRERVVARLRERGVARRGGYELWTKAFLLLVGFWSSLYLMCTLDPSFGGIFAAMSLGVFAAFVGTCIQHDGNHGAFAQTRWVNKVAGWTLDMIGASGMTWEFQHVLGHHPYTNLIEEDNGLQKVSGKKMDTQTADQESDPDVFSTYPMMRLHPWHQKRWYHRFQHIYGPFIFGFMTINKVVTQDVGVVLRKRLFQIDAECRYASPMYVARFWIMKALTVLYMVGLPCYMLGPWQGLKLFAIAHFTCGEVLATMFIVNHIIEGVSYASKDAVKGTMAPPKTLHGVTP…
	Ssc_Δ5DES	Predicted from genomic sequence	MGKGSEGRSAVNGVQTSANPQSNKPKSILIEGVLYDVTNFRHPGGSIIDFLTEGEAGVDATQAYREFHQRSGKADKYLKSLPKLDVSKVKSRFSSKEQARRDAMTKDYAEFREQLIKEGYFDPSLPHMTYRVVEIVVLFVLSFWLMGQSSPLALALGIVVSGISQGRCGWVMHEMGHGSFTGVIWLDDRLCEFFYGVGCGMSGHYWKNQHSKHHAAPNRLEHDVDLNTLPLVAFNERVVRKVRPGTLLALWLRVQAYLFAPVSCLLIGLGWTLYLHPRYMMRTKRWMEFVWIAVRYATWFSVMGALGYTPGQSLGMYLCAFGLGCIYIFLQFAVSHTHLPVSNPEDQLHWLEYAADHTVNISTKSWFVTWWMSNLNFQIEHHLFPTAPQFRFKEISPRV…
	Ssc_Δ6DES	Predicted from genomic sequence	MGRGAQQDQRGGATPATGKLRGVGGAEAEEQEKQWVLIDNVEYDVTNFMRRHPGGSVIRYGLANTGADATEMYKAFHLRSKKANLILKSLPKREPQCKIQPGQSISEDSEEGKINRAFVEFEEQLKADGFFQTSKTHAFMRAAELVVIFVLGLYAFSQGYTVTAVLLHGLFGGRCGWLQHEAGHGSLVDSVWLGHRIQHMLIGFGLGTSGHLWRVMHNKHHSATQKVGHDLDIDTAPVVSFFKTAVEKSKFRTPMLPMWARVQAFTFLPLTSGVFVMWFWLGLLHPRHVLRNGLWEEGLYMLSSHIVRTLLVQQCTGWSLLSSYMIGYWASMWVSGMYLFGHFSLSHTHKDVVERDVHKSWLRYALEHTVDIDPGFWPVDWIMGYLNCQVIHHLWPQMP…
	Ssc_Δ8DES	Predicted from genomic sequence	MAATMEALANVTNGTASGAGPEAAEAAHIVAVAVMAVVFVASLFGQMFVYNQTPPSEYTAREPVSPGEGMVWREEGGKAVAKPKEAAVYARKRKELGNKVFSWDEVKQHCARDDLWVVIENKVFNVTPYVERHPGGWRPMVHTTGKDGTDAFTEFHPASIIERWLPQYYIGDIEETPVPPLVRDFRAIRQGLLARGFFENTSDYYMAKYIWFGSLFAPALYGVLFCSSFSAHMVSAVFMAMFWQQMAFVGHDAGHNAVSHHRDTDLFWAGFIGDMLGGVGLSWWKLSHNTHHCVTNSVENDPDIQHLPFLAITNKLFKRFYSTFHDRFFEADFFSRFFVGYQHILYYPVMMVARFNLIVQSWLTLLSKERCDFRYSEMTALAIFWVWFGFFVSALPANE…
	Ssc_ω6DES/Δ9DES-B	Predicted from genomic sequence	MCKVETKQHAAATAVQAPEQQQQQQQQSQQSHQLPSAAQASAGEVLEKRPIIHGKHNPDLPTLGEIRAAVPKHCFERSLLTSSLYLGRDLVMATILFCMARHFLPVYDMGVLGAIGWTAYVIVQGTVFAGLWVLGHECGHQAFSNYRVVNDTVGYLVHTALLVPYFSWAYTHGLHHARVNHMLDGESHTPNLQKKVMANFQKLADLMGDEAFAVLHVFVYLLLAWPLYIINGSGASKRNHEGKRWSKEMLKRPNHFLPTSELFPDKMRLSVAGSTAGVLVVIASLCYWGSIEGSRTVLLQYFLPYLVVNAYLIGFTWMQHTHQDVPHLGEDEWSWVAGTILTIDRPYPAFIDVLTHRIGSTHVAHHLFSKMPWYHAREATVHIKALLEPKGVYNYDPTP…
	Ssc_ω3DES	Predicted from genomic sequence	MCKADPVAVSSQETSAAALASEDAWIRDLDLKAFGAEIRELGKTLRENQGAADDEHLYKLVRWQTGLSLAGLLTMWMTPNPFTIICLSTGLFMRWAMLAHHVCHNGYRDTDAGKRFGYNQLVFAVGSLVRRIIDWADWIYPEAWNLEHGRLHHYSLNENADPDVVELNTRYLQEVDIPRPLKYLVVLFFGATWKFTYYSSNTYSALLHSRRLREATLKNDEVTKARLQKEAVESRMMTVFSIFDGSGPSWWSTSSFFFNVLLPFFLLRFVVTPLPVYLLIGAAAYKNAIINLVLAELLTNMHSFLAIVPNHAGHDMYRFETHCEPLSDEFFLRQVIGSVDFQVGNDVIDTFHGFLSYQIEHHLWPDLSMLSYQKAHPLVKDICKRHGVPFVQESVFVRL…
	Ssc_U3DES	Predicted from genomic sequence	MWRIHTKIDSQQSHGVSSRDGVKNGLGAYVLSLLVLFGGWMVALFGVAGSVRPGVGGVLSFAVTSLTSLLFVLSSILLYRSQVASVRWIADLMEDRVLRARKNWTCEPLRSLVEVGSWLHITFRMYTISQSPLVAAAAGALAGAFCVVLGETLTLHCRKVSPPSPGAEVSQAVLTPHFASLVAAVALAGACWHVKESQDLGLALILATLTNVAFITAEQLLMLWKPTRWAADILHDRVVNLIYNWQHVTIRSGFETSFYLSSIFSCYCATESIPVSVVVGTIAGIFVVLSSSYVGLGTPCALRIDTSKRINVRAPCRAAHTFGADFALFALVIFAWTCATLLYTILVFSRSAVLAIVVVVFTGVALVCVAAMTSVSAAIHAIPDDVATNSDHSEALCHS…
	Ssc_C16ELO	Predicted from genomic sequence	MGAQDAALNKVLQKLDTISSRLDHIESKVETQGDMIKDMNAGVVRRAIKFGTQDINDACGVVTIGTNELIGETGPKKSGESEAKKEDRRKRQALGTKMFTLYLFVYAALTVVSGLDLLPVLSWETMKFDTAEVVSVWLREHMSVPFALCFAYLVIIFGIQSYMKDRAEFDLRKPLAAWSAFLAIFSIGASIRTVPVLIKMLYEKGTHHVLCGDTRNDWVIDNPAGVWTMAFIFSKIPELIDTLFIVLRKRKLITLHWYHHVTVLLFCWHAWATFALTGIVFAAINASVHAIMYAYYAFTALGYRPTSYAIYITLIQIMQMVVGTAVTFYIGYDMAFVTPQPFRLDMKLNWNPLSKHQNTEPSCKGANSSNAIFGVTMYASYLYLFCLFFYMAYLRPKKD…
	Ssc_C18ELO	Predicted from genomic sequence	MDVAMEHWKQFVETVDKGIVDFMEGEKANKMNDGKPLISTKEMMALIVGYLAFVVFGSGFMKVFVEKPFELKYLKLAHNIFLTGLSMYMATECARQAYLGGYKLFGNPMEKGHEAHAPGMANIIYIFYVSKFLEFLDTVFMILGKKWKQLSFLHVYHHASISFIWGIIARFAPGGDAYFSTILNSCVHVMLYGYYASTTLGYGFMRPLRPYITTIQLTQFMAMVVQSVYDFYNPCDYPQPLVKLLFWYMLTMLGLFGNFFVQQYLKPKPATKKQKTI*
	Ssc_C20ELO	Predicted from genomic sequence	MASHAEPAMPVELPDPKKVTGAAGITAAAQTEKTTKPRGAGRAIDRSDGFFRTFNICALFGVAFYYAFQNGPNDNDGKMVFNRSLFYDTMVSEPVYMGIPALYLIAVWTLSRFMRDKPPATEFLRNRVQPMYNLTQIVLCAYMSWGLFPTDLRNPFGLNNKRDADIEWFVFVHFLSKYLDYVDTFVMVFKKSYRQISFLQVFHHATIAMVWPFLLSRGWGSGTASYGAFINSVTHVIMYSHYFVSSFGINNPFKKWITTFQLSQFASCIVHALLVLSYETVYPIELSYLQVAYHIIMLYLFGFQMLWAPQWCTGPIPGAEKSKNE*
	Ssc_Δ9ELO	Predicted from genomic sequence	MEDLEVYKGMAESLAKYATSAAFKWQVTYSKEDSYVGPMTIPEPLWLLVGSTALYFMTLAVTYVLRGYLGGLMALRGVHNLGLCLFSGAVWIYTTYLMVQDNHFASLESATCKRLTHPHFQLISFLFAASKIWEWFDTVLLIIKGNKLRFLHVLHHATTFWLYAIDHIFLSSIKYGVAVNAFIHTVMYAHYFRPFPKQFRPLITQLQIVQFIFSIAIHTAIYFHYDCEPLVHTHFYEYLTPYYIVVPFLFLFLNFYVQQYILAPSKPKTKSA*
	Ssc_U1ELO	Predicted from genomic sequence	MDEVQKIWKTYEPLVLEYVAKAGELFQREDVLLPKKWRPTGDWQADALSAWDAAWNDGTVGRYNATHYAIDNAGAKMTFPVTWAMKPELKPLYPFDWEDSFDGSPLSMYMRRYYEIPLICCVVYLVGIFLGRIIMSKLPAMDLTPLLVLWNLGLSVFSTIGLIRTVPHLVATIENFGLYHSICAPVGNTFGAGAVGLWSFLFIISKIPELVDTVFIVLRKKPLVLLHWYHHFTVLLYVWQSYAAQSSAGIYFIAMNYTVHSVMYFYYACAAMRMWPRWIPRWTITLLQLAQMVLGIWICVKIYQYKEAGMACSTSEVSFKSGVVMYFSYFLLFLQILFKILTYDGKKKTKAAIDKKNN*
	Ssc_U2ELO	Predicted from genomic sequence	MLEGIKNIDVAQLAPLYDDLYMLVPIYALGVPLLRAHYKGVPFNAGLWKPIMVVYNAIMTIFSAACAVGMAYIVWGKFGGNIKRNECDAFAKDELYDWIVWVFYMSKYIEFADTFFLIIKGKGVSWLHYYHHIGAAIDMGILWKSGTEATWIFVLFNGTVHTVMYAYYGAALVGYRLKGKSMITVMQIAQFIVGMGTFYTYANVPCFASSSQLMFVYYFTNAYVFGVLCFFLNFFLQNYIKKAPAKTGAAPVTKKVD*
	Ssc_CrtO	Predicted from genomic sequence	MPRLAWPRLASARPQTPTIAAAPVALAVFGGEGRAALSTTSTSTLTAQPKIDGESFDAVVIGAGHNGLTTAAYLAKAGKRVLVLERRHLVGGAAVTEEIVPGYRFSRASYLAGLLRPRIIKDLDLHRFGLEYLDRDPSSFTPTLPSDPVYKGRSLLLGADDAANYASIAQFSQQDADRFEAYEEMLARVRSLIVPLLDSPLPTWPPQSRNDLVRILRLCRELAPKLSPRAIQETYELFLSPAMTVLDRWFESDIVKTTLATDAVIGALLSPRDIGSAYVLLHHVMGEVNGRPGAWAYVRGGMGSISNALRACAESHGAQVMVNARVSGVELSDDRSSVTGVTLEDGTTIRTNVVVSGCAPQHLVGNLLPEHLTGDVVNFAQRVQSQDVSCGAFKINLAI…
	Ssc_CrtZ	Predicted from genomic sequence	MRLRVLFPLAGLACSFMGLFLALLVGEWSLLRVLVAVVVAVDMELMARWMHRDLWHAKWLWWIHASHHGLSAPLYSIPGDNAKGFQPRRVIKGVLEANDVFAAIFAVAATLTLEASYKPPPALIKDLAFGTAIGFTFYGIMYFIGHDLIAHRRGGPELAEVLARLAPQYVSSCAHAHVKYHHSGNDDSRPYGFFLPEVELTGAEDLWFVKASHRATQAVMLALAGLGARACV*
	Ssc_cCrAT	Predicted from genomic sequence	MGNANNTRLGRAGKSSSRAGAPVAAAAARTRDAAGPAMAATKATVAAAAPSAETLGDAHVARKPEAAAEGTFRYQEELPKLPVPALEATCERFLATVRPLLSSEDMAETEQAVQAFLDDQGPGIQEELLAYAETQDNYVDAFWDDAYLKYLVPVVVNVNPFFVLEDDPSSARNDQIQRAAHLTLSMLKFVKAVRNETMAVDMARKTPLCMSQYRKVLGSARIPGRGDEGDRIETFTDSTHIVVMCHGQLYYFDVVTASGDLLGSVESLASTFERIRANATCVDARKAQASSVGALTGEERAVWGEVRAELEAQDENNASSLALIDAALFVVCLDNCSPTTAQETSANGLRGLSVVDAAGVQRGTVFNRWYDKLCLIVCENGSAQINFEHTPADGHSVLR…
Schizochytrium sp. ATCC 20888 (Type III)	Ssa_PfaA (partial)	Predicted form RNA-Seq data	MAARLQEQKGGEMDTRIAIIGMSAILPCGTTVRESWETIRAGIDCLSDLPEDRVDVTAYFDPVKTTKDKIYCKRGGFIPEYDFDAREFGLNMFQMEDSDANQTISLLKVKEALQDAGIDALGKEKKNIGCVLGIGGGQKSSHEFYSRLNYVVVEKVLRKMGMPEEDVKVAVEKYKANFPEWRLDSFPGFLGNVTAGRCTNTFNLDGMNCVVDAACASSLIAVKVAIDELLYGDCDMMVTGATCTDNSIGMYMAFSKTPVFSTDPSVRAYDEKTKGMLIGEGSAMLVLKRYADAVRDGDEIHAVIRGCASSSDGKAAGIYTPTISGQEEALRRAYNRACVDPATVTLVEGHGTGTPVGDRIELTALRNLFDKAYGEGNTEKVAVGSIKSSIGHLKAVAGL…
	Ssa_PfaB (partial)	Predicted form RNA-Seq data	MAARNVSAAHEMHDEKRIAVVGMAVQYAGCKTKDEFWEVLMNGKVESKVISDKRLGSNYRAEHYKAERSKYADTFCNETYGTLDENEIDNEHELLLNLAKQALAETSVKDSTRCGIVSGCLSFPMDNLQGELLNVYQNHVEKKLGARVFKDASHWSEREQSNKPEAGDRRIFMDPASFVAEELNLGALHYSVDAACATALYVLRLAQDHLVSGAADVMLCGATCLPEPFFILSGFSTFQAMPVGTGQNVSMPLHKDSQGLTPGEGGSIMVLKRLDDAIRDGDHIYGTLLGANVSNSGTGLPLKPLLPSEKKCLMDTYTRINVHPHKIQYVECHATGTPQGDRVEIDAVKACFEGKVPRFGTTKGNFGHTLVAAGFAGMCKVLLSMKHGIIPPTPGIDDE…
	Ssa_PfaC	Predicted form RNA-Seq data	MALRVKTNKKPCWEMTKEELTSGKTEVFNYEELLEFAEGDIAKVFGPEFAVIDKYPRRVRLPAREYLLVTRVTLMDAEVNNYRVGARMVTEYDLPVNGELSEGGDCPWAVLVESGQCDLMLISYMGIDFQNQGDRVYRLLNTTLTFYGVAHEGETLEYDIRVTGFAKRLDGGISMFFFEYDCYVNGRLLIEMRDGCAGFFTNEELDAGKGVVFTRGDLAARAKIPKQDVSPYAVAPCLHKTKLNEKEMQTLVDKDWASVFGSKNGMPEINYKLCARKMLMIDRVTSIDHKGGVYGLGQLVGEKILERDHWYFPCHFVKDQVMAGSLVSDGCSQMLKMYMIWLGLHLTTGPFDFRPVNGHPNKVRCRGQISPHKGKLVYVMEIKEMGFDEDNDPYAIADV…
	Ssa_Δ4DES	Predicted form RNA-Seq data	MTVGYDEEIPFEKVRAHNKPDDAWCAIHGHVYDVTKFASVHPGGDIILLAAGKEATVLYETYHVRGVSDAVLRKYRIGKLPDGQGGANEKEKRTLSGLSSASYYTWNSDFYKVMRERVVARLRERGVARRGGYELWTKAFLLLVGFWSSLYLMCTLDPSFGGIFAAMSLGVFAAFVGTCIQHDGNHGAFAQTRWVNKVAGWTLDMIGASGMTWEFQHVLGHHPYTNLIEEDNGLQKVSGKKMDTQTADQESDPDVFSTYPMMRLHPWHQKRWYHRFQHIYGPFIFGFMTINKVVTQDVGVVLRKRLFQIDAECRYASPMYVARFWIMKALTVLYMVGLPCYMLGPWQGLKLFAIAHFTCGEVLATMFIVNHIIEGVSYASKDAVKGTMAPPKTLHGVTP…
	Ssa_Δ5DES	Predicted form RNA-Seq data	MGKGSEGRSAVNGVQTSANPQSNKPKSILIEGVLYDVTNFRHPGGSIIDFLTEGEAGVDATQAYREFHQRSGKADKYLKSLPKLDVSKVKSRFSSKEQARRDAMTKDYAEFREQLIKEGYFDPSLPHMTYRVVEIVVLFVLSFWLMGQSSPLALALGIVVSGISQGRCGWVMHEMGHGSFTGVIWLDDRLCEFFYGVGCGMSGHYWKNQHSKHHAAPNRLEHDVDLNTLPLVAFNERVVRKVRPGTLLALWLRVQAYLFAPVSCLLIGLGWTLYLHPRYMMRTKRWMEFVWIAVRYATWFSVMGALGYTPGQSLGMYLCAFGLGCIYIFLQFAVSHTHLPVSNPEDQLHWLEYAADHTVNISTKSWFVTWWMSNLNFQIEHHLFPTAPQFRFKEISPRV…
	Ssa_Δ6DES	Predicted form RNA-Seq data	MGRGAQQDQRGGATPATGKLRGVGGAEAEEQEKQWVLIDNVEYDVTNFMRRHPGGSVIRYGLANTGADATEMYKAFHLRSKKANLILKSLPKREPQCKIQPGQSISEDSEEGKINRAFVEFEEQLKADGFFQTSKTHAFMRAAELVVIFVLGLYAFSQGYTVTAVLLHGLFGGRCGWLQHEAGHGSLVDSVWLGHRIQHMLIGFGLGTSGHLWRVMHNKHHSATQKVGHDLDIDTAPVVSFFKTAVEKSKFRTPMLPMWARVQAFTFLPLTSGVFVMWFWLGLLHPRHVLRNGLWEEGLYMLSSHIVRTLLVQQCTGWSLLSSYMIGYWASMWVSGMYLFGHFSLSHTHKDVVERDVHKSWLRYALEHTVDIDPGFWPVDWIMGYLNCQVIHHLWPQMP…
	Ssa_D8DES	Predicted form RNA-Seq data	MAATMEALANVTNGTASGAGPEAAEAAHIVAVAVMAVVFVASLFGQMFVYNQTPPSEYTAREPVSPGEGMVWREEGGKAVAKPKEAAVYARKRKELGNKVFSWDEVKQHCARDDLWVVIENKVFNVTPYVERHPGGWRPMVHTTGKDGTDAFTEFHPASIIERWLPQYYIGDIEETPVPPLVRDFRAIRQGLLARGFFENTSDYYMAKYIWFGSLFAPALYGVLFCSSFSAHMVSAVFMAMFWQQMAFVGHDAGHNAVSHHRDTDLFWAGFIGDMLGGVGLSWWKLSHNTHHCVTNSVENDPDIQHLPFLAITNKLFKRFYSTFHDRFFEADFFSRFFVGYQHILYYPVMMVARFNLIVQSWLTLLSKERCDFRYSEMTALAIFWVWFGFFVSALPANE…
	Ssa_ω6DES/Δ9DES-B	Predicted form RNA-Seq data	MCKVETKQHAAATAVQAPEQQQQQQQQSQQSHQLPSAAQASAGEVLEKRPIIHGKHNPDLPTLGEIRAAVPKHCFERSLLTSSLYLGRDLVMATILFCMARHFLPVYDMGVLGAIGWTAYVIVQGTVFAGLWVLGHECGHQAFSNYRVVNDTVGYLVHTALLVPYFSWAYTHGLHHARVNHMLDGESHTPNLQKKVMANFQKLADLMGDEAFAVLHVFVYLLLAWPLYIINGSGASKRNHEGKRWSKEMLKRPNHFLPTSELFPDKMRLSVAGSTAGVLVVIASLCYWGSIEGSRTVLLQYFLPYLVVNAYLIGFTWMQHTHQDVPHLGEDEWSWVAGTILTIDRPYPAFIDVLTHRIGSTHVAHHLFSKMPWYHAREATVHIKALLEPKGVYNYDPTP…
	Ssa_ω3DES	Predicted form RNA-Seq data	MCKADPVAVSSQETSAAALASEDAWIRDLDLKAFGAEIRELGKTLRENQGAADDEHLYKLVRWQTGLSLAGLLTMWMTPNPFTIICLSTGLFMRWAMLAHHVCHNGYRDTDAGKRFGYNQLVFAVGSLVRRIIDWADWIYPEAWNLEHGRLHHYSLNENADPDVVELNTRYLQEVDIPRPLKYLVVLFFGATWKFTYYSSNTYSALLHSRRLREATLKNDEVTKARLQKEAVESRMMTVFSIFDGSGPSWWSTSSFFFNVLLPFFLLRFVVTPLPVYLLIGAAAYKNAIINLVLAELLTNMHSFLAIVPNHAGHDMYRFETHCEPLSDEFFLRQVIGSVDFQVGNDVIDTFHGFLSYQIEHHLWPDLSMLSYQKAHPLVKDICKRHGVPFVQESVFVRL…
	Ssa_U3DES	Predicted form RNA-Seq data	MWRIHTKIDSQQSHGVSSRDGVKNGLGAYVLSLLVLFGGWMVALFGVAGSVRPGVGGVLSFAVTSLTSLLFVLSSILLYRSQVASVRWIADLMEDRVLRARKNWTCEPLRSLVEVGSWLHITFRMYTISQSPLVAAAAGALAGAFCVVLGETLTLHCRKVSPPSPGAEVSQAVLTPHFASLVAAVALAGACWHVKESQDLGLALILATLTNVAFITAEQLLMLWKPTRWAADILHDRVVNLIYNWQHVTIRSGFETSFYLSSIFSCYCATESIPVSVVVGTIAGIFVVLSSSYVGLGTPCALRIDTSKRINVRAPCRAAHTFGADFALFALVIFAWTCATLLYTILVFSRSAVLAIVVVVFTGVALVCVAAMTSVSAAIHAIPDDVATNSDHSEALCHS…
	Ssa_C16ELO	Predicted form RNA-Seq data	MGAQDAALNKVLQKLDTISSRLDHIESKVETQGDMIKDMNAGVVRRAIKFGTQDINDACGVVTIGTNELIGETGPKKSGESEAKKEDRRKRQALGTKMFTLYLFVYAALTVVSGLDLLPVLSWETMKFDTAEVVSVWLREHMSVPFALCFAYLVIIFGIQSYMKDRAEFDLRKPLAAWSAFLAIFSIGASIRTVPVLIKMLYEKGTHHVLCGDTRNDWVIDNPAGVWTMAFIFSKIPELIDTLFIVLRKRKLITLHWYHHVTVLLFCWHAWATFALTGIVFAAINASVHAIMYAYYAFTALGYRPTSYAIYITLIQIMQMVVGTAVTFYIGYDMAFVTPQPFRLDMKLNWNPLSKHQNTEPSCKGANSSNAIFGVTMYASYLYLFCLFFYMAYLRPKKD…
	Ssa_C18ELO	Predicted form RNA-Seq data	MDVAMEHWKQFVETVDKGIVDFMEGEKANKMNDGKPLISTKEMMALIVGYLAFVVFGSGFMKVFVEKPFELKYLKLAHNIFLTGLSMYMATECARQAYLGGYKLFGNPMEKGHEAHAPGMANIIYIFYVSKFLEFLDTVFMILGKKWKQLSFLHVYHHASISFIWGIIARFAPGGDAYFSTILNSCVHVMLYGYYASTTLGYGFMRPLRPYITTIQLTQFMAMVVQSVYDFYNPCDYPQPLVKLLFWYMLTMLGLFGNFFVQQYLKPKPATKKQKTI*
	Ssa_C20ELO	Predicted form RNA-Seq data	MASHAEPAMPVELPDPKKVTGAAGITAAAQTEKTTKPRGAGRAIDRSDGFFRTFNICALFGVAFYYAFQNGPNDNDGKMVFNRSLFYDTMVSEPVYMGIPALYLIAVWTLSRFMRDKPPATEFLRNRVQPMYNLTQIVLCAYMSWGLFPTDLRNPFGLNNKRDADIEWFVFVHFLSKYLDYVDTFVMVFKKSYRQISFLQVFHHATIAMVWPFLLSRGWGSGTASYGAFINSVTHVIMYSHYFVSSFGINNPFKKWITTFQLSQFASCIVHALLVLSYETVYPIELSYLQVAYHIIMLYLFGFQMLWAPQWCTGPIPGAEKSKNE*
	Ssa_Δ9ELO	Predicted form RNA-Seq data	MEDLEVYKGMAESLAKYATSAAFKWQVTYSKEDSYVGPMTIPEPLWLLVGSTALYFMTLAVTYVLRGYLGGLMALRGVHNLGLCLFSGAVWIYTTYLMVQDNHFASLESATCKRLTHPHFQLISFLFAASKIWEWFDTVLLIIKGNKLRFLHVLHHATTFWLYAIDHIFLSSIKYGVAVNAFIHTVMYAHYFRPFPKQFRPLITQLQIVQFIFSIAIHTAIYFHYDCEPLVHTHFYEYLTPYYIVVPFLFLFLNFYVQQYILAPSKPKTKSA*
	Ssa_U1ELO	Predicted form RNA-Seq data	MDEVQKIWKTYEPLVLEYVAKAGELFQREDVLLPKKWRPTGDWQADALSAWDAAWNDGTVGRYNATHYAIDNAGAKMTFPVTWAMKPELKPLYPFDWEDSFDGSPLSMYMRRYYEIPLICCVVYLVGIFLGRIIMSKLPAMDLTPLLVLWNLGLSVFSTIGLIRTVPHLVATIENFGLYHSICAPVGNTFGAGAVGLWSFLFIISKIPELVDTVFIVLRKKPLVLLHWYHHFTVLLYVWQSYAAQSSAGIYFIAMNYTVHSVMYFYYACAAMRMWPRWIPRWTITLLQLAQMVLGIWICVKIYQYKEAGMACSTSEVSFKSGVVMYFSYFLLFLQILFKILTYDGKKKTKAAIDKKNN*
	Ssa_U2ELO	Predicted form RNA-Seq data	MLEGIKNIDVAQLAPLYDDLYMLVPIYALGVPLLRAHYKGVPFNAGLWKPIMVVYNAIMTIFSAACAVGMAYIVWGKFGGNIKRNECDAFAKDELYDWIVWVFYMSKYIEFADTFFLIIKGKGVSWLHYYHHIGAAIDMGILWKSGTEATWIFVLFNGTVHTVMYAYYGAALVGYRLKGKSMITVMQIAQFIVGMGTFYTYANVPCFASSSQLMFVYYFTNAYVFGVLCFFLNFFLQNYIKKAPAKTGAAPVTKKVD*
	Ssa_CrtO	Predicted form RNA-Seq data	MMIATTSSTLKMPRLAWPRLASARPQTPTIAAAPVALAVFGGEGRAALSTTSTSTLTAQPKIDGESFDAVVIGAGHNGLTTAAYLAKAGKRVLVLERRHLVGGAAVTEEIVPGYRFSRASYLAGLLRPRIIKDLDLHRFGLEYLDRDPSSFTPTLPSDPVYKGRSLLLGADDAANYASIAQFSQQDADRFEAYEEMLARVRSLIVPLLDSPLPTWPPQSRNDLVRILRLCRELAPKLSPRAIQETYELFLSPAMTVLDRWFESDIVKTTLATDAVIGALLSPRDIGSAYVLLHHVMGEVNGRPGAWAYVRGGMGSISNALRACAESHGAQVMVNARVSGVELSDDRSSVTGVTLEDGTTIRTNVVVSGCAPQHLVGNLLPEHLTGDVVNFAQRVQSQDV…
	Ssa_CrtZ	Predicted form RNA-Seq data	MRLRVLFPLAGLACSFMGLFLALLVGEWSLLRVLVAVVVAVDMELMARWMHRDLWHAKWLWWIHASHHGLSAPLYSIPGDNAKGFQPRRVIKGVLEANDVFAAIFAVAATLTLEASYKPPPALIKDLAFGTAIGFTFYGIMYFIGHDLIAHRRGGPELAEVLARLAPQYVSSCAHAHVKYHHSGNDDSRPYGFFLPEVELTGAEDLWFVKASHRATQAVMLALAGLGARACV*
	Ssa_cCrAT	Predicted form RNA-Seq data	MGNANNTRLGRAGKSSSRAGAPVAAAAARTRDAAGPAMAATKATVAAAAPSAETLGDAHVARKPEAAAEGTFRYQEELPKLPVPALEATCERFLATVRPLLSSEDMAETEQAVQAFLDDQGPGIQEELLAYAETQDNYVDAFWDDAYLKYLVPVVVNVNPFFVLEDDPSSARNDQIQRAAHLTLSMLKFVKAVRNETMAVDMARKTPLCMSQYRKVLGSARIPGRGDEGDRIETFTDSTHIVVMCHGQLYYFDVVTASGDLLGSVESLASTFERIRANATCVDARKAQASSVGALTGEERAVWGEVRAELEAQDENNASSLALIDAALFVVCLDNCSPTTAQETSANGLRGLSVVDAAGVQRGTVFNRWYDKLCLIVCENGSAQINFEHTPADGHSVLR…
Aurantiochytrium acetophilum (Type IV)	Aa_PfaA (partial)	Predicted from genomic sequence	MAHRENRLEANMDTRIAVIGMSAILPCGTTVRESWEAIRDGIDCLSDLPEDRVDVTAYFDPVKTTKDKIYCKRGGFIPEYDFDAREFGLNMFQMEDSDANQTVTLLKVKEALEDAGIEALSKEKKNIGCVLGIGGGQKSSHEFYSRLNYVVVEKVLRKMGMPEEDVQAAVEKYKANFPEWRLDSFPGFLGNVTAGRCTNTFNLDGMNCVVDAACASSLIAVKVAIDELLHGDCDMMITGATCTDNSIGMYMAFSKTPVFSTDPSVRAYDEKTKGMLIGEGSAMLVLKRYADAVRDGDEIHAVIRGCASSSDGKASGIYTPTISGQEEALRRAYMRANVDPATVTLVEGHGTGTPVGDRIELTALRNLFDSAYGNEKEKVAVGSIKSNIGHLKAVAGLAG…
	Aa_PfaB	Predicted from genomic sequence	MASRKNVSAAHEMHDEKRIAVVGMAVQYAGCKDKEEFWKVVMGGEAAWTKISDKRLGSNKRAEHFRAERSKFADTFCNENYGCVDDSVDNEHELLLKLSKKALSETSVSDSTRCGIVSGCLSFPMDNLQGELLNVYQNHVEKKLGARVFKDASKWSEREQSQNPEAGDRRIFMDPASFVAEELNLGPLHYSVDAACATALYVLRLAQDHLVSGAADVMLAGATCFPEPFFILSGFSTFQAMPVSGDGISYPLHKDSQGLTPGEGGAIMVLKRLDDAIRDGDDIYGTLLGATISNAGCGLPLKPHLPSEKSCLIDTYKRVNVHPHKIQYVECHATGTPQGDRVEIDAVKACFEGKVPRFGSSKGNFGHTLVAAGFAGMCKVLLAMKHGVIPPTPGVDGSS…
	Aa_PfaC	Predicted from genomic sequence	GTEAVAVEQAEATANLELDPVEPQQEQEPDQVDEDEVRLLSGTTEVAGLAESATTAILRSTDARAENLQLLATTQEPPSDTTRFENSTSLEAATALADNQTGPEKATTRREIIESQLATMATRVKTNKKPCWEMTKEELTSGKNVVFDYDELLEFAEGDISKVFGPEFSQIDQYKRRVRLPAREYLLVTRVTLMDAEVNNYRVGARMVTEYDLPVNGELSEGGDCPWAVLVESGQCDLMLISYMGIDFQNKSDRVYRLLNTTLTFYGVAQEGETLEYDIRVTGFAKRLDGDISMFFFEYDCYVNGRLLIEMRDGCAGFFTNEELAAGKGVVFTRADLLAREKTKKQDITPYAIAPRLNKTVLNETEMQSLVDKNWTKVFGPENGMDQINYKLCARKMLM…
	Aa_Δ8DES	Predicted from genomic sequence	MNATDSGFGIDLFNDVPLHKVVTLSIMFIVFFVSLLGQMFVFNQAKASEFKTREALSPGEGMIWREEFGKAVARPLEPEVYARKREQLGHKKFSWDEINQHTKRDDLWIVVEGKVFDVTPFVERHPGGWRPITHSSGKDGTDAFSEFHPASVLERWMPQYYIGDVDKYEVSALVRDFRAIKQELLARGYFENTTSYYYAKYIWCASMFAPALYGVLCCTSTFAHMLSAIGMAMFWQQIAFIGHDAGHNAVSHVRDMDLFWAGFIGDMLGGVGLSWWKLSHNTHHCVTNSVENDPDIQHLPFLAITNKLFKRFYSTFHDRYFEADIFARFFVGYQHILYYPVMMVARFNLILQSWLTLLSRERIDYRYSEMLALAIFWVWFYKFVMCLPYNERIPYVVLS…
	Aa_ω3DSE	Predicted from genomic sequence	MCKVETKSCDMASPTATSTLQLAPEDEWIAKVDLKAFGDEMRELGKTLREAQGPADDEHLYKLIRWQAGLTLAGLLTMWMTPNPFTVICLSTGLFMRWAMLAHHVCHNGYKNTDAGKKHGYNQFIFAVGSLVRRIVDWADWIYPEAWNLEHGRLHHYNLNEATDPDVVELNSEYLRESGYPTPVKYMVIFFFGLTWKWSYYAPNTYSALLQSRRARELELTGDEKAKEALAKERLAIRHMTVFSMFDDSAPSWWSNYSFLTNVVLPFVILRFVVTPLPVFVLMGASAYQNAIINLLLAELLTNLHSFLAIVPNHAGDDMYFFDTHCKALSDEFYLRQVVGSVDFQVGNDFIDTFHGFLSYQIEHHLGPDLSMLSYQKAHPLVKDICRKHGVPFVQHSVF…
	Aa_U3DES	Predicted from genomic sequence	MRKDKVMNHAGTGPGQQLLSLIILFGGWMVAFFGVAGSVRPGVGGVLSFTVVSLTGLLFMTSTLLLYRSKIEGLLWVADLMEDRVLHAKQNWVHESWRSLVEVGSWLHITFRIHAIVESPVLSAVLGAIAGAFCVVLGETLTSHCRQDCTKHFSPIRTPEIASLLWTPQFVSLAIALILTGVMLHVQESQDLGFALTLTALTNVAYITAEQLLMIWEPTRWAACTLHDRAVNIVHNWQHETIRSGFETSFYLSSIFSCFSATENVIVSVAAGTVAGIVIVLLSSSIGLGEISTAPPPSPTKGPREYSQNQFAFFVVGVSGWAFATLLYTSLVFSRNAILATFVTLLTAVALICVVALPVSLEPRHIEHSSRGNLKAVDQKQHTPTPISTKCASFAAVMP…
	Aa_C16ELO	Predicted from genomic sequence	MGAQEDAVLNKVLEKLDSISSRLDQIENKVETQGEVMKEMNSGVVRRAIKFGTQDINDACGVVAVGTNELIGESGPKSQADEAKKQDRRKRQALGTHMFTAYLLVYAALMIVSAFDLLPVMDWEVMKFDTAEVVSVWLRTHMWVPFLLCFIYLVVIFGIQYYMEDKAEFDLRKPLAAWSAFLAIFSVGASIRTVPVLLKMLYEKGTHHVLCGDTRQDWVIDNPAGVWTMAFIFSKIPELIDTLFIVLRKRKLITLHWYHHVTVLLFCWHAWATFALTGIVFAAINASVHAIMYAYYAYTALGYRPTAYAIYITLIQIAQMVVGTAVTFYIGYDMAFVTPQPFRLDMKLNWDPLDKNINTEPSCKGANSSNAIFGVIMYASYLYLFCLFFYMAYLRPKTK…
	Aa_Δ9ELO	Predicted from genomic sequence	MEFEQLQAKATMVMEYLFSPAFRWQITYDKRDSFIGPIAIEEPMLVLAGSAVVYLGVLAITYALRGFLGGLMALRGVHNLSLCLFSGAVWIYTTYLMMQEGHFSSFQAAVCQPVKSPHFQAISFIFALSKIWEWFDTILLIIKGNKLRFLHVLHHTTTFWLYAVDHVFLSSVKYAVAVNAFIHFVMYAHYYRPFPKQFRPMITQLQIIQFIFSVIIHTSIYAQYDCDPHVHTHFWEYITPYLFVIPYLVLFLNFYIRQYVLRPTAPKEKKTN*
	Aa_U1ELO	Predicted from genomic sequence	MDEIKAELLQQWAVYEPLVREYLVKAGTLFQRDDVLTPLKWRPSGDWQADALSAWAAAWEDNTVAEHNATHMIIRNADEDQFFIPTQVLEPELKPLYPFEWENHFDGSPLSMYMREYYEIPIICSIVYLVGIFSGRLIMKLFPAMNLTPLLFLWNLGLSVFSTIGVVRTVPHLLLTIRERGMYTSICAPVGETFGGGAVGLWSFLFIISKIPELVDTVFIVLRKKPLVLLHWYHHFTVLLYVWQSYATQSSAGIYFIAMNYTVHSIMYFYYALAAVRMWPSFIPRYTITLLQLFQMVLGIWICVKIYEYKNAGMPCSTSDVSFQSGVVMYFSYFLLFLQILYKILTSDGKKKARTTAQKKNQ*
	Aa_U2ELO	Predicted from genomic sequence	MAAMLARMQSLDVNEIAKLYDDFYVLVPIYAVMVPILQKVYQGASSESSKGWKPIILAYNVIMSVFSACCAIGMAYILFVKFNGQIKGPDCSAFARDPLYDWIVYFFYMSKYVEFADTFFLIIKGKPVSWLHYFHHIGAAIDMGVLWKSGAEPTWIFVLFNGTVHTVMYAYYGAALMGKRLKGKNLITIMQIVQFLSGMGIFYTYPDIPCFASNSQLMFIYYYTNIYVGIVLLFFLNFYVQSYLRPQRKAPGKSE*
	Aa_CrtO	Predicted from genomic sequence	MQMIAGARASKSRLAQLSQRKALNGKNVSRSFTSTAVPAEDYDVVVVGAGHNGLTTAAYLAKAGKRVLVLERRPMVGGAAVTEEIVPGYRFSRASYLAGLLRPRIIEELELKKYGLEYLDRDPSSFTPTLSTDSVNKGKYLMLGADSKANYESIAQFSKQDADRFEDYEEMLARVRRIVVPLLDNPLPNWPLQSRADVSRSFKIFKELLPHLSPRSMQEAYEVFLSPAITILDRWFESSILKTTLATDAVIGALLSPRDIGSAYVLLHHVMGEVNGRPGTWAYVRGGMGMISNSLKGCAEAHGAKIVTDAKVKGVDLTEDGTRVTGVRLEDGTLIKARAVVAGCAPQHLLKDLLPEALPEDMKPFRKRVLDQDATCGAFKINLAINKIPDFLCCPNVDG…
	Aa_CrtZ	Predicted from genomic sequence	MVSSLARARVLFPLGGLISTITGLVIALFYGEWSFLRVLVALVVTIDMEIGARTLHRDLWHAKWLWWIHSSHHNLSAPLMSEPGEKGTQKVMRKGWFEANDWFVVFFALISVPTMAASFQPPPTLVKDISFGMTIGFTLYGISYFVCHDLIAHRRGGGELAEALERVLPSYVSKCAQSHMHFHHSGSVDARPYGFFLPETELEQRADHWIVVASHRLTQAAMFTLAALSLQHMIFY*
Aurantiochytrium limacinum sp. ATCC MYA-1381 (Type IV)	Al_PfaA	jgi|Aurli1|36775|fgenesh1_pg.14_#_251	MAQRENRLEANMDTRIAVIGMSAILPCGTTVRESWEAIRDGIDCLSDLPEDRVDVTAYFDPVKTTKDKIYCKRGGFIPEYDFDAREFGLNMFQMEDSDANQTVTLLKVKEALEDAGIEALSKEKKNIGCVLGIGGGQKSSHEFYSRLNYVVVEKVLRKMGMPEEDVQAAVEKYKANFPEWRLDSFPGFLGNVTAGRCTNTFNLDGMNCVVDAACASSLIAVKVAIDELLHGDCDMMITGATCTDNSIGMYMAFSKTPVFSTDPSVRAYDEKTKGMLIGEGSAMLVLKRYADAVRDGDEIHAVIRGCASSSDGKASGIYTPTISGQEEALRRAYMRANVDPATVTLVEGHGTGTPVGDRIELTALRNLFDSAYGNEKEKVAVGSIKSNIGHLKAVAGLAG…
	Al_PfaB	jgi|Aurli1|36777|fgenesh1_pg.14_#_253	MASRKNVSAAHEMHDEKRIAVVGMAVQYAGCKDKEEFWKVVMGGEAAWTKISDKRLGSNKRAEHFKAERSKFADTFCNENYGCVDDSVDNEHELLLKLSKKALSETSVSDSTRCGIVSGCLSFPMDNLQGELLNVYQNHVEKKLGARVFKDASKWSEREQSQNPEAGDRRIFMDPASFVAEELNLGPLHYSVDAACATALYVLRLAQDHLVSGAADVMLAGATCFPEPFFILSGFSTFQAMPVSGDGISYPLHKDSQGLTPGEGGAIMVLKRLDDAIRDGDHIYGTLLGATISNAGCGLPLKPHLPSEKSCLIDTYKRVNVHPHKIQYVECHATGTPQGDRVEIDAVKACFEGKVPRFGSSKGNFGHTLVAAGFAGMCKVLLAMKHGVIPPTPGVDGSS…
	Al_PfaC	jgi|Aurli1|38409|fgenesh1_pg.19_#_29	MLVIGALARALYGAWRCTGRAREGTGSREALLGGAEREGEGVLCDARGDLGAAARCSSRDLGRESKPSAEEMVEGPRIGSREEEIEEEEEIEEEEIEEEEIEEEEEDGQAGKMEKGLAAGKQENVNLGLNFGLNLNVENEGLNLSLNLKENLRKESLVEKRKRERKRERKRERKEKEKRKKRERKEERKEKEKEKEKEKEKEKEKEKEKEEEKEEEKEKEKEKEKEKEKEEGDLKSCLVEKGEGGRSSDSGRRRSSCCKRGTEAVAVEQAEATANLELDPVEPQQEQEPDQVDEDEVRLLSGTTEVAGLAESATTAILRSTDARAENLQLLATTQEPPSDTTRFENSTSLEAATALADNQTGPEKATTRREIIESQLATMATRVKTNKKPCWEMTKEEL…
	Al_Δ8DES	jgi|Aurli1|45452|fgenesh1_kg.11_#_111_#_isotig02892	MNATDSGFGIDLFNDVPLHKVVTLSIMFIVFFVSLLGQMFVFNQAKASEFKTREALSPGEGMIWREEFGKAVARPLEPEVYARKREQLGHKKFSWDEINQHTKRDDLWIVVEGKVFDVTPFVERHPGGWRPITHSSGKDGTDAFSEFHPASVLERWMPQYYIGDVDKYEVSALVRDFRAIKQELLARGYFENTTSYYYAKYIWCVSMFAPALYGVLCCTSTFAHMLSAIGMAMFWQQIAFIGHDAGHNAVSHVRDMDLFWAGFIGDMLGGVGLSWWKLSHNTHHCVTNSVENDPDIQHLPFLAITNKLFKRFYSTFHDRYFEADIFARFFVGYQHILYYPVMMVARFNLILQSWLTLLSRERIDYRYSEMLALAIFWVWFYKFVMCLPYNERIPYVVLS…
	Al_ω3DES	jgi|Aurli1|127350|estExt_fgenesh1_pg.C_1_t10150	MCKVETKTCDMASPTATSTLQLAPEDEWIAKVDLKAFGDEMRELGKTLREAQGPADDEHLYKLIRWQAGLTLAGLLTMWMTPNPFTVICLSTGLFMRWAMLAHHVCHNGYKNTDAGKKHGYNQFIFAVGSLVRRIVDWADWIYPEAWNLEHGRLHHYNLNEATDPDVVELNSEYLRESGYPTPVKYMVIFFFGLTWKWSYYAPNTYSALLQSRRARELELTGDEKAKEALAKERLAIRHMTVFSMFDDSAPSWWSNYSFLTNVVLPFVILRFVVTPLPVFVLMGASAYQNAIINLLLAELLTNLHSFLAIVPNHAGDDMYFFDTHCKALSDEFYLRQVVGSVDFQVGNDFIDTFHGFLSYQIEHHLWPDLSMLSYQKAHPLVKDICRKHGVPFVQHSVF…
	Al_U3DES	jgi|Aurli1|36555|fgenesh1_pg.14_#_31	MNHAGTGPGQQLLSLIILFGGWMVAFFGVAGSVRPGVGGVLSFTVVSLTGLLFMTSTLLLYRSKIEGLLWIADLMEDRVLHAKQNWVHESWRSLVEVGSWLHITFRIHAIVESPVLSAVLGAIAGAFCVVLGETLTSHCRQDCTKHFSPIRTPEIASLLWTPQFVSLAIALILTGVMLHVQESQDLGFALTLTALTNVAYITAEQLLMIWEPTRWAACTLHDRAVNIVHNWQHETIRSGFETSFYLSSIFSCFSATENVIVSVAAGTVAGIVIVLLSSSIGLGEISTAPPPSLTKGPREYSQNQFAFFVVGVSGWAFATLLYTSLVFSRNAILATFVTLLTAVALICVVALPVSLEPRHIEHSSGGNLKAVDQKQHTPTPISTKCASFAAVMPMEFVPH…
	Al_C16ELO	jgi|Aurli1|43980|fgenesh1_kg.6_#_196_#_isotig05577	MGAQEDAVLNKVLEKLDSISSRLDQIENKVETQGEVMKEMNSGVVRRAIKFGTQDINDACGVVAVGTNELIGESGPKSQADEAKKQDRRKRQALGTHMFTAYLLVYAALMIVSAFDLLPVMDWEVMKFDTAEVVSVWLRTHMWVPFLLCFIYLVVIFGIQYYMEDKAEFDLRKPLAAWSAFLAIFSVGASIRTVPVLLKMLYEKGTHHVLCGDTRQDWVIDNPAGVWTMAFIFSKIPELIDTLFIVLRKRKLITLHWYHHVTVLLFCWHAWATFALTGIVFAAINASVHAIMYAYYAYTALGYRPTAYAIYITLIQIAQMVVGTAVTFYIGYDMAFVTPQPFRLDMKLNWDPLDKNINTEPSCKGANSSNAIFGVIMYASYLYLFCLFFYMAYLRPKTK…
	Al_Δ9ELO	jgi|Aurli1|129668|estExt_fgenesh1_pg.C_5_t10280	MELEQLQAKATMVMEYLFSPAFRWQITYDKRDSFIGPIAIEEPMLVLAGSAVVYLGVLAITYALRGFLGGLMALRGVHNLSLCLFSGAVWIYTTYLMMQEGHFSSFQAAVCQPVKSPHFQAISFIFALSKIWEWFDTILLIIKGNKLRFLHVLHHTTTFWLYAVDHVFLSSVKYAVAVNAFIHFVMYAHYYRPFPKQFRPMITQLQIIQFIFSVIIHTSIYAQYDCDPHVHTHFWEYITPYLFVIPYLVLFLNFYIRQYVLRPTAPKEKKTN*
	Al_U1ELO	jgi|Aurli1|125858|estExt_fgenesh1_pm.C_190111	MDEIKAELLQQWAVYEPLVREYLVKAGTLFQRDDVLTPLKWRPSGDWQADALSAWAAAWEDNTVAEHNATHMIIRNANEDQFFIPTQVLEPELKPLYPFEWENHFDGSPLSMYMREYYEIPIICSVVYLVGIFSGRLIMKLFPAMNLTPLLFLWNLGLSVFSTIGVVRTVPHLLLTIRERGMYTSICAPVGETFGGGAVGLWSFLFIISKIPELVDTVFIVLRKKPLVLLHWYHHFTVLLYVWQSYATQSSAGIYFIAMNYTVHSIMYFYYALAAVRMWPSFIPRYTITLLQLFQMVLGIWICVKIYEYKNAGVPCSTSDVSFQSGVVMYFSYFLLFLQILYKILTSDGKKKARTTAQKKNQ*
	Al_U2ELO	jgi|Aurli1|146039|estExt_Genemark1.C_6_t10362	MAAMLARMQSLDVNEIAKLYDDFYVLVPIYAVMVPILQKVYQGASSESSKGWKPIILAYNVIMSVFSACCAIGMAYILFVKFNGQIKGPDCSAFARDPLYDWIVYFFYMSKYVEFADTFFLIIKGKPVSWLHYFHHIGAAIDMGVLWKSGAEPTWIFVLFNGTVHTVMYAYYGAALMGKRLKGKNLITIMQIVQFLSGMGIFYTYPDIPCFASNSQLMFIYYYTNIYVGIVLLFFLNFYVQSYLRPQRKAPGKSE*
	Al_CrtO	jgi|Aurli1|145562|estExt_Genemark1.C_5_t10270	MQMIAGARASKSRLAQLSQRKALNGKNVSRSFTSTAVPAEDYDVVVVGAGHNGLTTAAYLAKAGKRVLVLERRPMVGGAAVTEEIVPGYRFSRASYLAGLLRPRIIEELELKKYGLEYLDRDPSSFTPTLSTDSVNKGKYLMLGADSKANYESIAQFSKQDADRFEDYEEMLARVRRIVVPLLDNPLPNWPLQSRADVSRSFKIFKELLPHLSPRSMQEAYEVFLSPAITILDRWFESSILKTTLATDAVIGALLSPRDIGSAYVLLHHVMGEVNGRPGTWAYVRGGMGMISNSLKGCAEAHGAKIVTDAKVKGVDLTEDGTRVTGVRLEDGTLIKARAVVAGCAPQHLLKDLLPEALPEDMKPFRKRVLDQDATCGAFKINLAINKIPDFLCCPNVDG…
	Al_CrtZ	jgi|Aurli1|77254|e_gw1.10.432.1	MVSSLARARVLFPLGGLISTITGLVIALFYGEWSFLRVLVALVVTIDMEIGARTLHRDLWHAKWLWWIHSSHHNLSAPLMSEPGEKGTQKVMRKGWFEANDWFVVFFALISVPTMAASFQPPPTLVKDISFGMTIGFTLYGISYFVCHDLIAHRRGGGELAEALERVLPSYVSKCVQSHMHFHHSGSVDARPYGFFLPETELEQRADHWIVVASHRLTQAAMFTLAALSLQHMIFY*
Aurantiochytrium limacinum sp. SR21 (Type IV)	Als_PfaA	Predicted from genomic sequence	MAQRENRLEANMDTRIAVIGMSAILPCGTTVRESWEAIRDGIDCLSDLPEDRVDVTAYFDPVKTTKDKIYCKRGGFIPEYDFDAREFGLNMFQMEDSDANQTVTLLKVKEALEDAGIEALSKEKKNIGCVLGIGGGQKSSHEFYSRLNYVVVEKVLRKMGMPEEDVQAAVEKYKANFPEWRLDSFPGFLGNVTAGRCTNTFNLDGMNCVVDAACASSLIAVKVAIDELLHGDCDMMITGATCTDNSIGMYMAFSKTPVFSTDPSVRAYDEKTKGMLIGEGSAMLVLKRYADAVRDGDEIHAVIRGCASSSDGKASGIYTPTISGQEEALRRAYMRANVDPATVTLVEGHGTGTPVGDRIELTALRNLFDSAYGNEKEKVAVGSIKSNIGHLKAVAGLAG…
	Als_PfaB	Predicted from genomic sequence	MASRKNVSAAHEMHDEKRIAVVGMAVQYAGCKDKEEFWKVVMGGEAAWTKISDKRLGSNKRAEHFKAERSKFADTFCNENYGCVDDSVDNEHELLLKLSKKALSETSVSDSTRCGIVSGCLSFPMDNLQGELLNVYQNHVEKKLGARVFKDASKWSEREQSQNPEAGDRRIFMDPASFVAEELNLGPLHYSVDAACATALYVLRLAQDHLVSGAADVMLAGATCFPEPFFILSGFSTFQAMPVSGDGISYPLHKDSQGLTPGEGGAIMVLKRLDDAIRDGDHIYGTLLGATISNAGCGLPLKPHLPSEKSCLIDTYKRVNVHPHKIQYVECHATGTPQGDRVEIDAVKACFEGKVPRFGSSKGNFGHTLVAAGFAGMCKVLLAMKHGVIPPTPGVDGSS…
	Als_PfaC	Predicted from genomic sequence	MLVIGALARALYGAWRCTGRAREGTGSREALLGGAEREGEGVLCDARGDLGAAARCSSRDLGRESKPSAEEMVEGPRIGSREEEIEEEEEIEEEEIEEEEIEEEEEDGQAGKMEKGLAAGKQENVNLGLNFGLNLNVENEGLNLSLNLKENLRKESLVESEKEKNEKEKEKEKEKEKEKEKEKEKEKEKEKEKEKEKEKEKEKEKEKEKEKEEEKEEEKEKEKEKEKEKEKEEGDLKSCLVEKGEGGRSSDSGRRRSSCCKRGTEAVAVEQAEATANLELDPVEPQQEQEPDQVDEDEVRLLSGTTEVAGLAESATTAILRSTDARAENLQLLATTQEPPSDTTRFENSTSLEAATALADNQTGPEKATTRREIIESQLATMATRVKTNKKPCWEMTKE…
	Als_Δ8DES	Predicted from genomic sequence	MNATDSGFGIDLFNDVPLHKVVTLSIMFIVFFVSLLGQMFVFNQAKASEFKTREALSPGEGMIWREEFGKAVARPLEPEVYARKREQLGHKKFSWDEINQHTKRDDLWIVVEGKVFDVTPFVERHPGGWRPITHSSGKDGTDAFSEFHPASVLERWMPQYYIGDVDKYEVSALVRDFRAIKQELLARGYFENTTSYYYAKYIWCVSMFAPALYGVLCCTSTFAHMLSAIGMAMFWQQIAFIGHDAGHNAVSHVRDMDLFWAGFIGDMLGGVGLSWWKLSHNTHHCVTNSVENDPDIQHLPFLAITNKLFKRFYSTFHDRYFEADIFARFFVGYQHILYYPVMMVARFNLILQSWLTLLSRERIDYRYSEMLALAIFWVWFYKFVMCLPYNERIPYVVLS…
	Als_ω3DES	GWHPABLD000288	MCKVETKTCDMASPTATSTLQLAPEDEWIAKVDLKAFGDEMRELGKTLREAQGPADDEHLYKLIRWQAGLTLAGLLTMWMTPNPFTVICLSTGLFMRWAMLAHHVCHNGYKNTDAGKKHGYNQFIFAVGSLVRRIVDWADWIYPEAWNLEHGRLHHYNLNEATDPDVVELNSEYLRESGYPTPVKYMVIFFFGLTWKWSYYAPNTYSALLQSRRARELELTGDEKAKEALAKERLAIRHMTVFSMFDDSAPSWWSNYSFLTNVVLPFVILRFVVTPLPVFVLMGASAYQNAIINLLLAELLTNLHSFLAIVPNHAGDDMYFFDTHCKALSDEFYLRQVVGSVDFQVGNDFIDTFHGFLSYQIEHHLWPDLSMLSYQKAHPLVKDICRKHGVPFVQHSVF…
	Als_U3DES	Predicted from genomic sequence	MRKDKVMNHAGTGPGQQLLSLIILFGGWMVAFFGVAGSVRPGVGGVLSFTVVSLTGLLFMTSTLLLYRSKIEGLLWIADLMEDRVLHAKQNWVHESWRSLVEVGSWLHITFRIHAIVESPVLSAVLGAIAGAFCVVLGETLTSHCRQDCTKHFSPIRTPEIASLLWTPQFVSLAIALILTGVMLHVQESQDLGFALTLTALTNVAYITAEQLLMIWEPTRWAACTLHDRAVNIVHNWQHETIRSGFETSFYLSSIFSCFSATENVIVSVAAGTVAGIVIVLLSSSIGLGEISTAPPPSLTKGPREYSQNQFAFFVVGVSGWAFATLLYTSLVFSRNAILATFVTLLTAVALICVVALPVSLEPRHIEHSSGGNLKAVDQKQHTPTPISTKCASFAAVMP…
	Als_C16ELO	GWHPABLD005474	MGAQEDAVLNKVLEKLDSISSRLDQIENKVETQGEVMKEMNSGVVRRAIKFGTQDINDACGVVAVGTNELIGESGPKSQADEAKKQDRRKRQALGTHMFTAYLLVYAALMIVSAFDLLPVMDWEVMKFDTAEVVSVWLRTHMWVPFLLCFIYLVVIFGIQYYMEDKAEFDLRKPLAAWSAFLAIFSVGASIRTVPVLLKMLYEKGTHHVLCGDTRQDWVIDNPAGVWTMAFIFSKIPELIDTLFIVLRKRKLITLHWYHHVTVLLFCWHAWATFALTGIVFAAINASVHAIMYAYYAYTALGYRPTAYAIYITLIQIAQMVVGTAVTFYIGYDMAFVTPQPFRLDMKLNWDPLDKNINTEPSCKGANSSNAIFGVIMYASYLYLFCLFFYMAYLRPKTK…
	Als_Δ9ELO	GWHPABLD001308	MELEQLQAKATMVMEYLFSPAFRWQITYDKRDSFIGPIAIEEPMLVLAGSAVVYLGVLAITYALRGFLGGLMALRGVHNLSLCLFSGAVWIYTTYLMMQEGHFSSFQAAVCQPVKSPHFQAISFIFALSKIWEWFDTILLIIKGNKLRFLHVLHHTTTFWLYAVDHVFLSSVKYAVAVNAFIHFVMYAHYYRPFPKQFRPMITQLQIIQFIFSVIIHTSIYAQYDCDPHVHTHFWEYITPYLFVIPYLVLFLNFYIRQYVLRPTAPKEKKTN*
	Als_U1ELO	GWHPABLD003010	MDEIKAELLQQWAVYEPLVREYLVKAGTLFQRDDVLTPLKWRPSGDWQADALSAWAAAWEDNTVAEHNATHMIIRNANEDQFFIPTQVLEPELKPLYPFEWENHFDGSPLSMYMREYYEIPIICSVVYLVGIFSGRLIMKLFPAMNLTPLLFLWNLGLSVFSTIGVVRTVPHLLLTIRERGMYTSICAPVGETFGGGAVGLWSFLFIISKIPELVDTVFIVLRKKPLVLLHWYHHFTVLLYVWQSYATQSSAGIYFIAMNYTVHSIMYFYYALAAVRMWPSFIPRYTITLLQLFQMVLGIWICVKIYEYKNAGVPCSTSDVSFQSGVVMYFSYFLLFLQILYKILTSDGKKKARTTAQKKNQ*
	Als_U2ELO	Predicted from genomic sequence	MAAMLARMQSLDVNEIAKLYDDFYVLVPIYAVMVPILQKVYQGASSESSKGWKPIILAYNVIMSVFSACCAIGMAYILFVKFNGQIKGPDCSAFARDPLYDWIVYFFYMSKYVEFADTFFLIIKGKPVSWLHYFHHIGAAIDMGVLWKSGAEPTWIFVLFNGTVHTVMYAYYGAALMGKRLKGKNLITIMQIVQFLSGMGIFYTYPDIPCFASNSQLMFIYYYTNIYVGIVLLFFLNFYVQSYLRPQRKAPGKSE*
	Als_CrtO	GWHPABLD001304	MQMIAGARASKSRLAQLSQRKALNGKNVSRSFTSTAVPAEDYDVVVVGAGHNGLTTAAYLAKAGKRVLVLERRPMVGGAAVTEEIVPGYRFSRASYLAGLLRPRIIEELELKKYGLEYLDRDPSSFTPTLSTDSVNKGKYLMLGADSKANYESIAQFSKQDADRFEDYEEMLARVRRIVVPLLDNPLPNWPLQSRADVSRSFKIFKELLPHLSPRSMQEAYEVFLSPAITILDRWFESSILKTTLATDAVIGALLSPRDIGSAYVLLHHVMGEVNGRPGTWAYVRGGMGMISNSLKGCAEAHGAKIVTDAKVKGVDLTEDGTRVTGVRLEDGTLIKARAVVAGCAPQHLLKDLLPEALPEDMKPFRKRVLDQDATCGAFKINLAINKIPDFLCCPNVDG…
	Als_CrtZ	Predicted from genomic sequence	MVSSLARARVLFPLGGLISTITGLVIALFYGEWSFLRVLVALVVTIDMEIGARTLHRDLWHAKWLWWIHSSHHNLSAPLMSEPGEKGTQKVMRKGWFEANDWFVVFFALISVPTMAASFQPPPTLVKDISFGMTIGFTLYGISYFVCHDLIAHRRGGGELAEALERVLPSYVSKCVQSHMHFHHSGSVDARPYGFFLPETELEQRADHWIVVASHRLTQAAMFTLAALSLQHMIFY*
Aurantiochytrium sp. R2 (Type IV)	Asr_PfaA	Predicted from RNA-Seq data	MAQRENRLEANMDTRIAVIGMSAILPCGTTVRESWEAIRDGIDCLSDLPEDRVDVTAYFDPVKTTKDKIYCKRGGFIPEYDFDAREFGLNMFQMEDSDANQTVTLLKVKEALEDAGIEALSKEKKNIGCVLGIGGGQKSSHEFYSRLNYVVVEKVLRKMGMPEEDVQAAVEKYKANFPEWRLDSFPGFLGNVTAGRCTNTFNLDGMNCVVDAACASSLIAVKVAIDELLHGDCDMMITGATCTDNSIGMYMAFSKTPVFSTDPSVRAYDEKTKGMLIGEGSAMLVLKRYADAVRDGDEIHAVIRGCASSSDGKASGIYTPTISGQEEALRRAYMRANVDPATVTLVEGHGTGTPVGDRIELTALRNLFDSAYGNEKEKVAVGSIKSNIGHLKAVAGLAG…
	Asr_PfaB	Predicted from RNA-Seq data	MASRKNVSAAHEMHDEKRIAVVGMAVQYAGCKDKEEFWKVVMGGEAAWTKISDKRLGSNKRAEHFKAERSKFADTFCNENYGCVDDSVDNEHELLLKLSKKALSETSVSDSTRCGIVSGCLSFPMDNLQGELLNVYQNHVEKKLGARVFKDASKWSEREQSQNPEAGDRRIFMDPASFVAEELNLGPLHYSVDAACATALYVLRLAQDHLVSGAADVMLAGATCFPEPFFILSGFSTFQAMPVSGDGISYPLHKDSQGLTPGEGGAIMVLKRLDDAIRDGDHIYGTLLGATISNAGCGLPLKPHLPSEKSCLIDTYKRVNVHPHKIQYVECHATGTPQGDRVEIDAVKACFEGKVPRFGSSKGNFGHTLVAAGFAGMCKVLLAMKHGVIPPTPGVDGSS…
	Asr_PfaC	Predicted from RNA-Seq data	MATRVKTNKKPCWEMTKEELTSGKNVVFDYDELLEFAEGDISKVFGPEFSQIDQYKRRVRLPAREYLLVTRVTLMDAEVNNYRVGARMVTEYDLPVNGELSEGGDCPWAVLVESGQCDLMLISYMGIDFQNKSDRVYRLLNTTLTFYGVAQEGETLEYDIRVTGFAKRLDGDISMFFFEYDCYVNGRLLIEMRDGCAGFFTNEELAAGKGVVFTRADLLAREKTKKQDITPYAIAPRLNKTVLNETEMQSLVDKNWTKVFGPENGMDQINYKLCARKMLMIDRVTKIDYTGGPYGLGLLVGEKILERDHWYFPCHFVGDQVMAGSLVSDGCSQLLKMYMLWLGLHLKTGPFDFRPVNGHPNKVRCRGQISPHKGKLVYVMEIKEMGYDEAGDPYAIADV…
	Asr_Δ8DES	Predicted from RNA-Seq data	MNATDSGFGIDLFNDVPLHKVVTLSIMFIVFFVSLLGQMFVFNQAKASEFKTREALSPGEGMIWREEFGKAVARPLEPEVYARKREQLGHKKFSWDEINQHTKRDDLWIVVEGKVFDVTPFVERHPGGWRPITHSSGKDGTDAFSEFHPASVLERWMPQYYIGDVDKYEVSALVRDFRAIKQELLARGYFENTTSYYYAKYIWCVSMFAPALYGVLCCTSTFAHMLSAIGMAMFWQQIAFIGHDAGHNAVSHVRDMDLFWAGFIGDMLGGVGLSWWKLSHNTHHCVTNSVENDPDIQHLPFLAITNKLFKRFYSTFHDRYFEADIFARFFVGYQHILYYPVMMVARFNLILQSWLTLLSRERIDYRYSEMLALAIFWVWFYKFVMCLPYNERIPYVVLS…
	Asr_ω3DES	Predicted from RNA-Seq data	MCKVETKTCDMASPTATSTLQLAPEDEWIAKVDLKAFGDEMRELGKTLREAQGPADDEHLYKLIRWQAGLTLAGLLTMWMTPNPFTVICLSTGLFMRWAMLAHHVCHNGYKNTDAGKKHGYNQFIFAVGSLVRRIVDWADWIYPEAWNLEHGRLHHYNLNEATDPDVVELNSEYLRESGYPTPVKYMVIFFFGLTWKWSYYAPNTYSALLQSRRARELELTGDEKAKEALAKERLAIRHMTVFSMFDDSAPSWWSNYSFLTNVVLPFVILRFVVTPLPVFVLMGASAYQNAIINLLLAELLTNLHSFLAIVPNHAGDDMYFFDTHCKALSDEFYLRQVVGSVDFQVGNDFIDTFHGFLSYQIEHHLWPDLSMLSYQKAHPLVKDICRKHGVPFVQHSVF…
	Asr_U3DES	Predicted from RNA-Seq data	MRKDKVMNHAGTGPGQQLLSLIILFGGWMVAFFGVAGSVRPGVGGVLSFTVVSLTGLLFMTSTLLLYRSKIEGLLWIADLMEDRVLHAKQNWVHESWRSLVEVGSWLHITFRIHAIVESPVLSAVLGAIAGAFCVVLGETLTSHCRQDCTKHFSPIRTPEIASLLWTPQFVSLAIALILTGVMLHVQESQDLGFALTLTALTNVAYITAEQLLMIWEPTRWAACTLHDRAVNIVHNWQHETIRSGFETSFYLSSIFSCFSATENVIVSVAAGTVAGIVIVLLSSSIGLGEISTAPPPSLTKGPREYSQNQFAFFVVGVSGWAFATLLYTSLVFSRNAILATFVTLLTAVALICVVALPVSLEPRHIEHSSGGNLKAVDQKQHTPTPISTKCASFAAVMP…
	Asr_C16ELO	Predicted from RNA-Seq data	MGAQEDAVLNKVLEKLDSISSRLDQIENKVETQGEVMKEMNSGVVRRAIKFGTQDINDACGVVAVGTNELIGESGPKSQADEAKKQDRRKRQALGTHMFTAYLLVYAALMIVSAFDLLPVMDWEVMKFDTAEVVSVWLRTHMWVPFLLCFIYLVVIFGIQYYMEDKAEFDLRKPLAAWSAFLAIFSVGASIRTVPVLLKMLYEKGTHHVLCGDTRQDWVIDNPAGVWTMAFIFSKIPELIDTLFIVLRKRKLITLHWYHHVTVLLFCWHAWATFALTGIVFAAINASVHAIMYAYYAYTALGYRPTAYAIYITLIQIAQMVVGTAVTFYIGYDMAFVTPQPFRLDMKLNWDPLDKNINTEPSCKGANSSNAIFGVIMYASYLYLFCLFFYMAYLRPKTK…
	Asr_Δ9ELO	Predicted from RNA-Seq data	MELEQLQAKATMVMEYLFSPAFRWQITYDKRDSFIGPIAIEEPMLVLAGSAVVYLGVLAITYALRGFLGGLMALRGVHNLSLCLFSGAVWIYTTYLMMQEGHFSSFQAAVCQPVKSPHFQAISFIFALSKIWEWFDTILLIIKGNKLRFLHVLHHTTTFWLYAVDHVFLSSVKYAVAVNAFIHFVMYAHYYRPFPKQFRPMITQLQIIQFIFSVIIHTSIYAQYDCDPHVHTHFWEYITPYLFVIPYLVLFLNFYIRQYVLRPTAPKEKKTN*
	Asr_U1ELO	Predicted from RNA-Seq data	MDEIKAELLQQWAVYEPLVREYLVKAGTLFQRDDVLTPLKWRPSGDWQADALSAWAAAWEDNTVAEHNATHMIIRNANEDQFFIPTQVLEPELKPLYPFEWENHFDGSPLSMYMREYYEIPIICSVVYLVGIFSGRLIMKLFPAMNLTPLLFLWNLGLSVFSTIGVVRTVPHLLLTIRERGMYTSICAPVGETFGGGAVGLWSFLFIISKIPELVDTVFIVLRKKPLVLLHWYHHFTVLLYVWQSYATQSSAGIYFIAMNYTVHSIMYFYYALAAVRMWPSFIPRYTITLLQLFQMVLGIWICVKIYEYKNAGVPCSTSDVSFQSGVVMYFSYFLLFLQILYKILTSDGKKKARTTAQKKNQ*
	Asr_U2ELO	Predicted from RNA-Seq data	MAAMLARMQSLDVNEIAKLYDDFYVLVPIYAVMVPILQKVYQGASSESSKGWKPIILAYNVIMSVFSACCAIGMAYILFVKFNGQIKGPDCSAFARDPLYDWIVYFFYMSKYVEFADTFFLIIKGKPVSWLHYFHHIGAAIDMGVLWKSGAEPTWIFVLFNGTVHTVMYAYYGAALMGKRLKGKNLITIMQIVQFLSGMGIFYTYPDIPCFASNSQLMFIYYYTNIYVGIVLLFFLNFYVQSYLRPQRKAPGKSE*
	Asr_CrtO	Predicted from RNA-Seq data	MQMIAGARASKSRLAQLSQRKALNGKNVSRSFTSTAVPAEDYDVVVVGAGHNGLTTAAYLAKAGKRVLVLERRPMVGGAAVTEEIVPGYRFSRASYLAGLLRPRIIEELELKKYGLEYLDRDPSSFTPTLSTDSVNKGKYLMLGADSKANYESIAQFSKQDADRFEDYEEMLARVRRIVVPLLDNPLPNWPLQSRADVSRSFKIFKELLPHLSPRSMQEAYEVFLSPAITILDRWFESSILKTTLATDAVIGALLSPRDIGSAYVLLHHVMGEVNGRPGTWAYVRGGMGMISNSLKGCAEAHGAKIVTDAKVKGVDLTEDGTRVTGVRLEDGTLIKARAVVAGCAPQHLLKDLLPEALPE*
	Asr_CrtZ	Predicted from RNA-Seq data	MVSSLARARVLFPLGGLISTITGLVIALFYGEWSFLRVLVALVVTIDMEIGARTLHRDLWHAKWLWWIHSSHHNLSAPLMSEPGEKGTQKVMRKGWFEANDWFVVFFALISVPTMAASFQPPPTLVKDISFGMTIGFTLYGISYFVCHDLIAHRRGGGELAEALERVLPSYVSKCVQSHMHFHHSGSVDARPYGFFLPETELEQRADHWIVVASHRLTQAAMFTLAALSLQHMIFY*
Schizochytrium sp. TIO01 (Type IV)	Sst_PfaA	Predicted from genomic sequence	MAHRENRLEANMDTRIAVIGMSAILPCGTTVRESWEAIRDGIDCLSDLPEDRVDVTAYFDPVKTTKDKIYCKRGGFIPEYDFDAREFGLNMFQMEDSDANQTVTLLKVKEALEDAGIEALSKEKKNIGCVLGIGGGQKSSHEFYSRLNYVVVEKVLRKMGMPEEDVQAAVEKYKANFPEWRLDSFPGFLGNVTAGRCTNTFNLDGMNCVVDAACASSLIAVKVAIDELLHGDCDMMITGATCTDNSIGMYMAFSKTPVFSTDPSVRAYDEKTKGMLIGEGSAMLVLKRYADAVRDGDEIHAVIRGCASSSDGKASGIYTPTISGQEEALRRAYMRANVDPATVTLVEGHGTGTPVGDRIELTALRNLFDSAYGNEKEKVAVGSIKSNIGHLKAVAGLAG…
	Sst_PfaB	Predicted from genomic sequence	MASRKNVSAAHEMHDEKRIAVVGMAVQYAGCKDKEEFWKVVMGGEAAWTKISDKRLGSNKRAEHFKAERSKFADTFCNENYGCVDDSVDNEHELLLKLSKKALSETSVSDSTRCGIVSGCLSFPMDNLQGELLNVYQNHVEKKLGARVFKDASKWSEREQSQNPEAGDRRIFMDPASFVAEELNLGPLHYSVDAACATALYVLRLAQDHLVSGAADVMLAGATCFPEPFFILSGFSTFQAMPVSGDGISYPLHKDSQGLTPGEGGAIMVLKRLDDAIRDGDHIYGTLLGATISNAGCGLPLKPHLPSEKSCLIDTYKRVNVHPHKIQYVECHATGTPQGDRVEIDAVKACFEGKVPRFGSSKGNFGHTLVAAGFAGMCKVLLAMKHGVIPPTPGVDGSS…
	Sst_PfaC	Predicted from genomic sequence	MLVIGALARALYGAWRCTGRAREGTGSREALLGGAEREGEGVLCDARGDLGAAARCSSRDLGRESKPSAEEMVEGPRIGSREEEIEEEEEIEEEEEDGQAGKMEKGLAAGKQENVNLGLNFGLNLNLNVENEGLNLSLNLKENLRKESLVEIEKGEGGRSSDSGRRRSSCCKRGTEAVAVEQAEATANLELDPVEPQQEQEPDQVDEDEVRLLSGTTEVAGLAESATTAILRSTDARAENLQLLATTQEPPSDTTRFENSTSLEAATALADNQTGPEKATTRREIIESQLATMATRVKTNKKPCWEMTKEELTSGKNVVFDYDELLEFAEGDISKVFGPEFSQIDQYKRRVRLPAREYLLVTRVTLMDAEVNNYRVGARMVTEYDLPVNGELSEGGDCP…
	Sst_Δ8DES	Predicted from genomic sequence	MNATDSGFGIDLFNDVPLHKVVTLSIMFIVFFVSLLGQMFVFNQAKASEFKTREALSPGEGMIWREEFGKAVARPLEPEVYARKREQLGHKKFSWDEINQHTKRDDLWIVVEGKVFDVTPFVERHPGGWRPITHSSGKDGTDAFSEFHPASVLERWMPQYYIGDVDKYEVSALVRDFRAIKQELLARGYFENTTSYYYAKYIWCASMFAPALYGVLCCTSTFAHMLSAIGMAMFWQQIAFIGHDAGHNAVSHVRDMDLFWAGFIGDMLGGVGLSWWKLSHNTHHCVTNSVENDPDIQHLPFLAITNKLFKRFYSTFHDRYFEADIFARFFVGYQHILYYPVMMVARFNLILQSWLTLLSRERIDYRYSEMLALAIFWVWFYKFVMCLPYNERIPYVVLS…
	Sst_ω3DES	Predicted from genomic sequence	MCKVEIKSCDMASPTATSTLQLAPEDEWIAKVDLKAFGDEMRELGKTLREAQGPADDEHLYKLIRWQAGLTLAGLLTMWMTPNPFTVICLSTGLFMRWAMLAHHVCHNGYKNTDAGKKHGYNQFIFAVGSLVRRIVDWADWIYPEAWNLEHGRLHHYNLNEATDPDVVELNSEYLRESGYPTPVKYMVIFFFGLTWKWSYYAPNTYSALLQSRRARELELTGDEKAKEALAKERLAIRHMTVFSMFDDSAPSWWSNYSFLTNVVLPFVILRFVVTPLPVFVLMGASAYQNAIINLLLAELLTNLHSFLAIVPNHAGDDMYFFDTHCKALSDEFYLRQVVGSVDFQVGNDFIDTFHGFLSYQIEHHLWPDLSMLSYQKAHPLVKDICRKHGVPFVQHSVF…
	Sst_U3DES	Predicted from genomic sequence	MNHAGTGPGQQLLSLIILFGGWMVAFFGVAGSVRPGVGGVLSFTVVSLTGLLFMTSTLLLYRSKIEGLLWVADLMEDRVLHAKQNWVHESWRSLVEVGSWLHITFRIHAIVESPVLSAVLGAIAGAFCVVLGETLTSHCRQDCTKHFSPIRTPEIASLLWTPQFVSLAIALILTGVMLHVQESQDLGFALTLTALTNVAYITAEQLLMIWEPTRWAACTLHDRAVNIVHNWQHETIRSGFETSFYLSSIFSCFSATENVIVSVAAGTVAGIVIVLLSSSIGLGEISTAPPPSLTKGPREYSQNQFAFFVVGVSGWAFATLLYTSLVFSRNAILATFVTLLTAVALICVVALPVSLEPRHIEHSSGGNLKAVDQKQHTPTPISTKCASFAGVMPMEFVPH…
	Sst_C16ELO	Predicted from genomic sequence	MGAQEDAVLNKVLEKLDSISSRLDQIENKVETQGEVMKEMNSGVVRRAIKFGTQDINDACGVVAVGTNELIGESGPKSQADEAKKQDRRKRQALGTHMFTAYLLVYVALMIVSAFDLLPVMDWEVMKFDTAEVVSVWLRTHMWVPFLLCFIYLVVIFGIQYYMEDKAEFDLRKPLAAWSAFLAIFSVGASIRTVPVLLKMLYEKGTHHVLCGDTRQDWVIDNPAGVWTMAFIFSKIPELIDTLFIVLRKRKLITLHWYHHVTVLLFCWHAWATFALTGIVFAAINASVHAIMYAYYAYTALGYRPTAYAIYITLIQIAQMVVGTAVTFYIGYDMAFVTPQPFRLDMKLNWDPLDKNINTEPSCKGANSSNAIFGVIMYASYLYLFCLFFYMAYLRPKTK…
	Sst_Δ9ELO	Predicted from genomic sequence	MELEQLQAKATMVMEYLFSPAFRWQITYDKRDSFIGPIAIEEPMLVLAGSAVVYLGVLAITYALRGFLGGLMALRGVHNLSLCLFSGAVWIYTTYLMMQEGHFSSFQAAVCQPVKSPHFQAISFIFALSKIWEWFDTILLIIKGNKLRFLHVLHHTTTFWLYAVDHVFLSSVKYAVAVNAFIHFVMYAHYYRPFPKQFRPMITQLQIIQFIFSVIIHTSIYAQYDCDPHVHTHFWEYITPYLFVIPYLVLFLNFYIRQYVLRPTAPKEKKTN*
	Sst_U1ELO	Predicted from genomic sequence	MDEIKAELLQQWAVYEPLVREYLVKAGTLFQRDDVLTPLKWRPSGDWQADALSAWAAAWEDNTVAEHNATHMIIRNANEDQFFIPTQVLEPELKPLYPFEWENHFDGSPLSMYMREYYEIPIICSVVYLVGIFSGRLIMKLFPAMNLTPLLFLWNLGLSVFSTIGVVRTVPHLLLTIRERGMYTSICAPVGETFGGGAVGLWSFLFIISKIPELVDTVFIVLRKKPLVLLHWYHHFTVLLYVWQSYATQSSAGIYFIAMNYTVHSIMYFYYALAAVRMWPSFIPRYTITLLQLFQMVLGIWICVKIYEYKNAGVPCSTSDVSFQSGVVMYFSYFLLFLQILYKILTSDGKKKARTTAQKKNQ*
	Sst_U2ELO	Predicted from genomic sequence	MAAMLARMQSLDVNEIAKLYDDFYVLVPIYAVMVPILQKVYQGASSESSKGWKPIILAYNVVMSVFSACCAIGMAYILFVKFNGQIKGPDCSAFARDPLYDWIVYFFYMSKYVEFADTFFLIIKGKPVSWLHYFHHIGAAIDMGVLWKSGAEPTWIFVLFNGTVHTVMYAYYGAALMGKRLKGKNLITIMQIVQFLSGMGIFYTYPDIPCFASNSQLMFIYYYTNIYVGIVLLFFLNFYVQSYLRPQRKAPGKSE*
	Sst_CrtO	Predicted from genomic sequence	MQMIAGARASKSRLAQLSQRKALNGKNVSRSFTSTAVPAEDYDVVVVGAGHNGLTTAAYLAKAGKRVLVLERRPMVGGAAVTEEIVPGYRFSRASYLAGLLRPRIIEELELKKYGLEYLDRDPSSFTPTLSTDSVNKGKYLMLGADSKANYESIAQFSKQDADRFEDYEEMLARVRRIVVPLLDNPLPNWPLQSRADVSRSFKIFKELLPHLSPRSMQEAYEVFLSPAITILDRWFESSILKTTLATDAVIGALLSPRDIGSAYVLLHHVMGEVNGRPGTWAYVRGGMGMISNSLKGCAEAHGAKIVTDAKVKGVDLTEDGTRVTGVRLEDGTLIKARAVVAGCAPQHLLKDLLPEALPEDMKPFRKRVLDQDATCGAFKINLAINKIPDFLCCPNVDG…
	Sst_CrtZ	Predicted from genomic sequence	MVSSLARARVLFPLGGLISTITGLVIALFYGEWSFLRVLVALVVTIDMEIGARTLHRDLWHAKWLWWIHSSHHNLSAPLMSEPGEKGTQKVMRKGWFEANDWFVVFFALISVPTMAASFQPPPTLVKDISFGMAIGFTLYGISYFVCHDLIAHRRGGGELAEALERVLPSYVSKCAQSHMHFHHSGSVDARPYGFFLPETELEQRADHWIVVASHRLTQAAMFTLAALSLQHMIFA*
Schizochytrium sp. x62-1 (Type IV)	Ssx_PfaA	Predicted from RNA-Seq data	MAHRENRLEANMDTRIAVIGMSAILPCGTTVRESWEAIRDGIDCLSDLPEDRVDVTAYFDPVKTTKDKIYCKRGGFIPEYDFDAREFGLNMFQMEDSDANQTVTLLKVKEALEDAGIEALSKEKKNIGCVLGIGGGQKSSHEFYSRLNYVVVEKVLRKMGMPEEDVQAAVEKYKANFPEWRLDSFPGFLGNVTAGRCTNTFNLDGMNCVVDAACASSLIAVKVAIDELLHGDCDMMITGATCTDNSIGMYMAFSKTPVFSTDPSVRAYDEKTKGMLIGEGSAMLVLKRYADAVRDGDEIHAVIRGCASSSDGKASGIYTPTISGQEEALRRAYMRANVDPATVTLVEGHGTGTPVGDRIELTALRNLFDSAYGNEKEKVAVGSIKSNIGHLKAVAGLAG…
	Ssx_PfaB	Predicted from RNA-Seq data	MASRKNVSAAHEMHDEKRIAVVGMAVQYAGCKDKEEFWKVVMGGEAAWTKISDKRLGSNKRAEHFKAERSKFADTFCNENYGCVDDSVDNEHELLLKLSKKALSETSVSDSTRCGIVSGCLSFPMDNLQGELLNVYQNHVEKKLGARVFKDASKWSEREQSQNPEAGDRRIFMDPASFVAEELNLGPLHYSVDAACATALYVLRLAQDHLVSGAADVMLAGATCFPEPFFILSGFSTFQAMPVSGDGISYPLHKDSQGLTPGEGGAIMVLKRLDDAIRDGDHIYGTLLGATISNAGCGLPLKPHLPSEKSCLIDTYKRVNVHPHKIQYVECHATGTPQGDRVEIDAVKACFEGKVPRFGSSKGNFGHTLVAAGFAGMCKVLLAMKHGVIPPTPGVDGSS…
	Ssx_PfaC	Predicted from RNA-Seq data	MLVIGALARALYGAWRCTGRAREGTGSREALLGGAEREGEGVLCDARGDLGAAARCSSRDLGRESKPSAEEMVEGPRIGSREEEIEEEEEIEEEEEIEEEEEIEEEEEDGQAGKMEKGLAAGKQENVNLGLNFGLNLNLNVENEGLNLSLNLKENLRKESLVESEKEKEKENEKEKEKEKEKEKEKEKGDLKSCLVEKGEGGRSSDSGRRRSSCCKRGTEAVAVEQAEATANLELDPVEPQQEQEPDQVDEDEVRLLSGTTEVAGLAESATTAILRSTDARAENLQLLATTQEPPSDTTRFENSTSLEAATALADNQTGPEKATTRREIIESQLATMATRVKTNKKPCWEMTKEELTSGKNVVFDYDELLEFAEGDISKVFGPEFSQIDQYKRRVRLPA…
	Ssx_Δ8DES	Predicted from RNA-Seq data	MNATDSGFGIDLFNDVPLHKVVTLSIMFIVFFVSLLGQMFVFNQAKASEFKTREALSPGEGMIWREEFGKAVARPLEPEVYARKREQLGHKKFSWDEINQHTKRDDLWIVVEGKVFDVTPFVERHPGGWRPITHSSGKDGTDAFSEFHPASVLERWMPQYYIGDVDKYEVSALVRDFRAIKQELLARGYFENTTSYYYAKYIWCASMFAPALYGVLCCTSTFAHMLSAIGMAMFWQQIAFIGHDAGHNAVSHVRDMDLFWAGFIGDMLGGVGLSWWKLSHNTHHCVTNSVENDPDIQHLPFLAITNKLFKRFYSTFHDRYFEADIFARFFVGYQHILYYPVMMVARFNLILQSWLTLLSRERIDYRYSEMLALAIFWVWFYKFVMCLPYNERIPYVVLS…
	Ssx_ω3DES	Predicted from RNA-Seq data	MCKVETKSCDMASPTATSTLQLAPEDEWIAKVDLKAFGDEMRELGKTLREAQGPADDEHLYKLIRWQAGLTLAGLLTMWMTPNPFTVICLSTGLFMRWAMLAHHVCHNGYKNTDAGKKHGYNQFIFAVGSLVRRIVDWADWIYPEAWNLEHGRLHHYNLNEATDPDVVELNSEYLRESGYPTPVKYMVIFFFGLTWKWSYYAPNTYSALLQSRRARELELTGDEKAKEALAKERLAIRHMTVFSMFDDSAPSWWSNYSFLTNVVLPFVILRFVVTPLPVFVLMGASAYQNAIINLLLAELLTNLHSFLAIVPNHAGDDMYFFDTHCKALSDEFYLRQVVGSVDFQVGNDFIDTFHGFLSYQIEHHLWPDLSMLSYQKAHPLVKDICRKHGVPFVQHSVF…
	Ssx_U3DES	Predicted from RNA-Seq data	GPGQQLLSLIILFGGWMVAFFGVAGSVRPGVGGVLSFTVVSLTGLLFMTSTLLLYRSKIEGLLWVADLMEDRVLHAKQNWVHESWRSLVEVGSWLHITFRIHAIVESPVLSAVLGAIAGAFCVVLGETLTSHCRQDCTKHFSPIRTPEIASLLWTPQFVSLAIALILTGVMLHVQESQDLGFALTLTALTNVAYITAEQLLMIWEPTRWAACTLHDRAVNIVHNWQHETIRSGFETSFYLSSIFSCFSATENVIVSVAAGTVAGIFIVLLSSSIGLGEISTAPPPSLTKGPREYSQNQFAFFVVGVSGWAFATLLYTSLVFSRNAILATFVTLLTAVALICVVALPVSLEPRHIEHSSGGNLKAVDQKQHTPTPISTKCASFAGVMPMEFVPHCKLSPA…
	Ssx_C16ELO	Predicted from RNA-Seq data	MGAQEDAVLNKVLEKLDSISSRLDQIENKVETQGEVMKEMNSGVVRRAIKFGTQDINDACGVVAVGTNELIGESGPKSQADEAKKQDRRKRQALGTHMFTAYLLVYAALMIVSAFDLLPVMDWEVMKFDTAEVVSVWLRTHMWVPFLLCFIYLVVIFGIQYYMEDKAEFDLRKPLAAWSAFLAIFSVGASIRTVPVLLKMLYEKGTHHVLCGDTRQDWVIDNPAGVWTMAFIFSKIPELIDTLFIVLRKRKLITLHWYHHVTVLLFCWHAWATFALTGIVFAAINASVHAIMYAYYAYTALGYRPTAYAIYITLIQIAQMVVGTAVTFYIGYDMAFVTPQPFRLDMKLNWDPLDKNINTEPSCKGANSSNAIFGVIMYASYLYLFCLFFYMAYLRPKTK…
	Ssx_Δ9ELO	Predicted from RNA-Seq data	MELEQLQAKATMVMEYLFSPAFRWQITYDKRDSFIGPIAIEEPMLVLAGSAVVYLGVLAITYALRGFLGGLMALRGVHNLSLCLFSGAVWIYTTYLMMQEGHFSSFQAAVCQPVKSPHFQAISFIFALSKIWEWFDTILLIIKGNKLRFLHVLHHTTTFWLYAVDHVFLSSVKYAVAVNAFIHFVMYAHYYRPFPKQFRPMITQLQIIQFIFSVIIHTSIYAQYDCDPHVHTHFWEYITPYLFVIPYLVLFLNFYIRQYVLRPTAPKEKKTN*
	Ssx_U1ELO	Predicted from RNA-Seq data	MDEIKAELLQQWAVYEPLVREYLVKAGTLFQRDDVLTPLKWRPSGDWQADALSAWAAAWEDNTVAEHNATHMIIRNANEDQFFIPTQVLEPELKPLYPFEWENHFDGSPLSMYMREYYEIPIICSVVYLVGIFSGRLIMKLFPAMNLTPLLFLWNLGLSVFSTIGVVRTVPHLLLTIRERGMYTSICAPVGETFGGGAVGLWSFLFIISKIPELVDTVFIVLRKKPLVLLHWYHHFTVLLYVWQSYATQSSAGIYFIAMNYTVHSIMYFYYALAAVRMWPSFIPRYTITLLQLFQMVLGIWICVKIYEYKNAGVPCSTSDVSFQSGVVMYFSYFLLFLQILYKILTSDGKKKARTTAQKKNQ*
	Ssx_U2ELO	Predicted from RNA-Seq data	MAAMLARMQSLDVNEIAKLYDDFYVLVPIYAVMVPILQKVYQGASSESSKGWKPIILAYNVVMSVFSACCAIGMAYILFVKFNGQIKGPDCSAFARDPLYDWIVYFFYMSKYVEFADTFFLIIKGKPVSWLHYFHHIGAAIDMGVLWKSGAEPTWIFVLFNGTVHTVMYAYYGAALMGKRLKGKNLITIMQIVQFLSGMGIFYTYPDIPCFASNSQLMFIYYYTNIYVGIVLLFFLNFYVQSYLRPQRKAPGKSE*
	Ssx_CrtO	Predicted from RNA-Seq data	MQMIAGARASKSRLAQLSQRKALNGKNVSRSFTSTAVPAEDYDVVVVGAGHNGLTTAAYLAKAGKRVLVLERRPMVGGAAVTEEIVPGYRFSRASYLAGLLRPRIIEELELKKYGLEYLDRDPSSFTPTLSTDSVNKGKYLMLGADSKANYESIAQFSKQDADRFEDYEEMLARVRRIVVPLLDNPLPNWPLQSRADVSRSFKIFKELLPHLSPRSMQEAYEVFLSPAITILDRWFESSILKTTLATDAVIGALLSPRDIGSAYVLLHHVMGEVNGRPGTWAYVRGGMGMISNSLKGCAEAHGAKIVTDAKVKGVDLTEDGTRVTGVRLEDGTLIKARAVVAGCAPQHLLKDLLPEALPEDMKPFRKRVLDQDATCGAFKINLAINKIPDFLCCPNVDG…
	Ssx_CrtZ	Predicted from RNA-Seq data	MVSSLARARVLFPLGGLISTITGLVIALFYGEWSFLRVLVALVVTIDMEIGARTLHRDLWHAKWLWWIHSSHHNLSAPLMSEPGEKGTQKVMRKGWFEANDWFVVFFALISVPTMAASFQPPPTLVKDISFGMAIGFTLYGISYFVCHDLIAHRRGGGELAEALERVLPSYVSKCAQSHMHFHHSGSVDARPYGFFLPETELEQRADHWIVVASHRLTQAAMFTLAALSLQHMIFA*
Oblongichytrium sp. RT2316-13 (close relative)	Osr_Δ4DES	Predicted from RNA-Seq data	MAPRADDSTTAAVPVVNTPVTDNASTAATATKQRAITLSEVAKHNRREDAWLVIHGRVVDVTKFAKRHPGGDIILLGAGLDATILFESYHVRRVDLAMLNKFQIGVLDTSVSQEVANGESAASSYYNWDGDFFPTMQKRVVERLDKLGYQRRGGLLPKAAMIMTTFFVSYYFAFVHEFESSSWLPVVLWAFVYGAACAQIGLSIMHDANHGSFSYSSVVNKIAGMGMDIIGGSAIVWEYQHVVGHHQYTNLSTPTDRVREMRSSLDKPTTQVANDVDLKLLQENDPDVFSSYPLVRMHPTDPRSWYHSYQHIYASFLFGLFTMMKVVMNDVKFFLAGRVAHISMESRLNSWDERARFIFFKVLNISATVVLPIYLHGVSRFAIAFCVAHIVAGEYLATC…
	Osr_Δ5DES	Predicted from RNA-Seq data	MPPNAGSGDVPSAPIVLETKVNKPQNATLKPSTRGDDSWSIWHLAPLGPLLALLALPAGLMPEDSGDVASALFAGSMLVVAGVLGSQSGVPMLETAAGNVLDRLVNARSNWVNDTLRSFVETACWLYITLQLHLVYRNALASTILGVVAGFAMTALGSTFTMALRQVETNMAQSHSTLRGWKMRALATPEAAGLITVVVFGVIVRVGIRSNMNTVSAGLLSTFLAGTSMVAMSEILVRSAPQHFISRIARDRLVDFVSNWQHSPVRSCVEVLLWLSAVFASHWLTQDMVSALLLGAPAGLASAVIGDVIMSAGNPIGEVLKPIEHVEDEEFFEEDGITFVGKRFYAPPKNLKNKKDLPESVTMEEAAQHNTRDDLWIVIDGHAYDITSYVDRHPGGWLP…
	Osr_Δ6DES	Predicted from RNA-Seq data	MAVRARTSAAVAKPDAEADATTKTQTQPQASDVITHEQLATRPDWVAINGQVFDLAKFAPKHPGGEMIRQAGGTEATALFYSMHPHNPAKNLQVLAKYRVGTMENEKFNFTFDSDFANDLKKNVGEFMKGKENWYAPMGFWFRTFLIMTFTVISEYLWMTTGSRIAMVAAGVLHALIGLAVQHDASHGAFSSSPRINALFSYGADWVGNSRWLWMQQHVIGHHPHTNMEGHDPDAHSAEPFLAFHMFPTSMRKYYMRFQAYYMHLVLALYGPSIVYNLGQLFTLNHGSETPTNPWITAKIPTAVLWRVFYWTRIVIAPYYLGVAPLWLCVVGIPAIAGSCLTFVFVVSHNFDGSDRFPYQATEAEKSGNEAVDWYKMQAETACSYGGFMSMYCTGGLNF…
	Osr_Δ8DES	Predicted from RNA-Seq data	MPPNAGSGDVPSAPIVLETKVNKPQNATLKPSTRGDDSWSIWHLAPLGPLLALLALPAGLMPEDSGDVASALFAGSMLVVAGVLGSQSGVPMLETAAGNVLDRLVNARSNWVNDTLRSFVETACWLYITLQLHLVYRNALASTILGVVAGFAMTALGSTFTMALRQVETNMAQSHSTLRGWKMRALATPEAAGLITVVVFGVIVRVGIRSNMNTVSAGLLSTFLAGTSMVAMSEILVRSAPQHFISRIARDRLVDFVSNWQHSPVRSCVEVLLWLSAVFASHWLTQDMVSALLLGAPAGLASAVIGDVIMSAGNPIGEVLKPIEHVEDEEFFEEDGITFVGKRFYAPPKNLKNKKDLPESVTMEEAAQHNTRDDLWIVIDGHAYDITSYVDRHPGGWLP…
	Osr_Δ9DES-A	Predicted from RNA-Seq data	MGAIDMASGLNAAELAVNFQWTTGVTPFSNAECLTVALVGYLVVDTLLSRVMETRKTKLPGVDTVAFIHNLFLSLISLGLLGVVVLGALGDRRFESVDSFICHRPLGTNTGLVPLALYLVYLSKVIEFGDTFLMVAQKRRVPWMHRLHHLSTMGIVWHALDTQMAGEVLAASTNLVSHFVMYLWMAFPMLPLRPLVNLLQLVQFFACFAGTCFMLYRRAAEPASACEGSLVAEVHGLIIYSIHSAYMLNAIIKRYYHNNKNNNNDNNKPSPVSTSFSPCGDVSEAILPCGSILSGPLETPCSVKASDDAKGTHTGTRSEDEAGLRLTVPSELLRQSFGPAFRILAKTMALGCAGVAGLAYLSPAMTPMSVILIGVAMSWMRVIGQDCARGTFFPSRIAN…
	Osr_ω6DES	Predicted from RNA-Seq data	MVSKHLIAGDIELLAAITPFKPTEEAPVPTLKQVRDALPAECFKHNSLRSLSLVVRDGLIISALLYAGWQLPGPLSSPAVFAMWMLYAWLQGAALTGWWVLAHECGHGGFSNSTWLNNTVGFVLHSVLLVPFFSWQYSHAKHHSKCNHLLDGETHVPPKGVDSFTDAIADVLGEDAFAFYQTALRLLLGWPMYLLINATGARRRFDKKRYTSKPSHFSPFSELFPTRWRPYVVLSTMGILAWLSVLVVAAQRVGAWRVAMLYGAPYLVVNFWLVLYTWLQHVNETTPQYGEDQWTWMKGALATIDRPYWGPVDWMHHHIGSTHVAHHIFSQMPCYHAQRATVFLKTYLGDLYRYDSRPIYKATYEISKSCHYVDSVHGEQYFRSVFTHHMPNKKKNMEK…
	Osr_ω3DES	Predicted from RNA-Seq data	MPPQTVDASSASAMAPVVMSSTQPKCELAAGDEWIGELDMPAFTKDMKELGKELKKGQGEADWKHLKKILMWNQICSWGGLLTIWVFPNPITVAALSLATFSRFTMVAHHTCHGGYDKVDQSGGRFNRFKFGLGSLSRRMLDWFDWMLPEAWNQEHNQLHHYHLGETTDPDLVQRNTEFIHTFPAPTFVKYLMSFVAIAMWKYFYYAPNTFNQLAIARRRKAGEKISHEEANKPVTLLGTLTAPRWFSNAEFFGQVMAPYLLSRFVLLPILAHVIVGGNAGIYAIINLCAAELLTNLHSALTIVTNHAGDDLYVFAKHCRPLSGDFYLRQVISSVNFRTGGDLNDFMHGWLNYQVEHHLFPDLTMLSYQKAQPLVKAICEKHGVPYIQHSVWYRAHKTL…
	Osr_C16ELO	Predicted from RNA-Seq data	MGSRGEGQIEHMLTRLDNVADRMDTLVSRLQHNVESVERMQQTGRLDVGAACGLEGAQQDSLLGETSHGVGRGVHDEYSKQRRSRQQLGATLFTLYCALYAALMGLSFLGLIPVFDFELRKLSDAENFAAWLSAHMYMPFLFSVLYVLIIFGIQAIMKDRKPFNLRYPLAAWSLALATFSILGSLRTVPSVLRILYHKGPDHLICGDTRFDWVDGDPAGWWTMIFILSKVPELGDTLFIVLRKRTLITLHWYHHITVMTFCWHSWATFCLNGLVYSSMNLTVHAFMYFFYTLTALGYRPTKYAQYITVIQILQMLVGTAVTTYVNIHEYFVEPKQFEWAIGPIPWKVDANFATSPLCSVHPTNALAGLIMYTSYLWLFCVFFYQAYLVPKAAKKKATAA…
	Osr_C18ELO	Predicted from RNA-Seq data	MSSQGPLPCKETAETLDKTNGTASTSGTNMLGNQTHKALCFVALEVYLLKVIVDQSKDKQNPFAESSWMYPLAGTLCYLLFVNLGMKWMKNREAFNVKQYMIIYNLYQTLFNIYVTVGFGYELYMRGMKLVGNVYTPGTHEFGIGFLIYAHYQNKYIEYFDTIFMVLRKKNKQVSFLHVYHHSLMVWAWYAVMVTNAGGDAYFGAMANSIIHVVMYSYYLMSLLGIGCPWKKYVTLLQLVQFCCVFTHGCVVFYLGSTPRWLVGVQQFVMLNMFGLFMNFYTKSYKQKALAAKQAKEEIKVEDVKKTS*
	Osr_Δ9ELO	Predicted from RNA-Seq data	MATALMDSTTAWLAENVWTKIAPHMDWPQLGELIDMNTNFSTITLWHDTFYFIPMYIIAVFFLTRYYSDADGNPVASKLSIWKPLMVLYNLGICLFSAHSFYMAVKWMSKNKLYDQQVCPSGNTYTDPEFGYAVYLFFMSKYAEFADTLFLIVKGKKVIWLHWFHHINTAFDLGFVFITGFEAAWIFLLMNGFIHTIMYFYYLCALFKIRLPGKPLITLAQLTQFFTGFAYVWYYKYEPCVKESANFTFTYVFNYAFVGVLVFFFANFFVKSYCLKGDTKTRKAKTA*
	Osr_U1ELO	Predicted from RNA-Seq data	MSTTSSLPAPFSWMTDLLTEQHTFQSEPLIAWHREHAEVPVLALAAYLVMLFGGRSVMKNREAFRLKPVFAAWNLLLAVYSMFGAYYTLPVLLGRVADKGFVASVCSNPEWYTEGASGFWLALFIYSKFAELLDTAFLVARKKKVIFLHWFHHVTVLLYCWHAYHHSIGAGIWFACMNYCVHSIMYLYYFMANVGMMKIIAPIAPLITTVQISQMVGGMAVLLTVAYQRQTLADPRMCVADSANWKLGLSMYFSYFILFVLLFVNKYSAKPSATSKSAASAAICSGNSSDDDIKSIDASGFFHSSKSVAPTGKNMNSKKAN*
	Osr_U2ELO	Predicted from RNA-Seq data	MDALLNSEMVRDYLNWPKLGAFTGMNTDFSDADVWHPSYWIIVTYIVFVPVMNRIYSNKDGTPCASKHQSFWKPIMIVYNALLSLFSFAIFIETALFLQRTEMFTNDCKLAFKDERFEKAVYVFFLSKYVEYADTVFLIVKGKGVSFLHYFHHVFAALSMGFTYRSNFEGAWMFLLLNGFVHGVMYFYYECSLLKIQLPGKKYITRMQITQFVVGLGILWFYKYVPCVQADASASLTWCFFWFFLGMLILLFSNFYIQSFRRGAGKKTEKKPKMM*
	Osr_CrtO	Predicted from RNA-Seq data	MLARRLSGIRRTSIPRLWAQLQYLSTTVTTPQSSQDISPPAISKSEYDVIVVGGGHNGLTSAAYLARAGLDVLVLERRHLLGGAAVTEELYPGFKYSRASYLAGLLRPQIIKDLELESHGFKYLSRDPSSFTPTLPDNTETHGRYLLLGDDAAANRESIAQFSVKDSQVFDEYLSFLHRIRELVTPILDCPPPLSEGQWRERVHAVRTGVEMVKLGSKHKGTLVPFYEILTAPASHLLDRWFESDILKTTLATDAVIGAMVSPHQAGSAYVLLHHVMGEADGKQGTWAYVEGGMGKISGAIASAASKAGAELVTNAPVSKIIWQSSDAKGNDSNHSKSTTNDVTATGVQLADGRVVFARKAVVAGCSPYHAFGELMGGLNPNSELRTLIAGGSNGSLKN…
	Osr_cCrAT	Predicted from RNA-Seq data	MPGDVVSTARELRKECTQPYEDHQNSLPALPIPNLDQTLERYQEIVKPLLSEDEAVELQQVCKYFGGSDGVRLQTLLKQYAETQPGKSYFSEFWKQGYLSFKESLVGLNPIFVFEEDPSSARNDQLSRAVTLTHAAIGFANNLRNGNLEVDSWRGKPMCMSQFQYLFGTARIPTAGPGLDEIQTCSTSTHIVVLCEAQFYWFQVLDNNGKVLLSENEVRHNLYSIRKNAKATVAVHGINADQALGVATCDKRSSWGKTRQLVVDNSEKNKETLQLIDDALFILCLDSNSPATGAEVATNMLHGSYELNGDAQVGSCLNRWFDKLQLIVCENGTAGMNFEHTMVDGHTVLRFGSDIFTETVTQFAKTINCKVQSLFESQKRMQAIPAAKLLETEEKKNPE…
Aplanochytrium kerguelense (close relative)	Ak_PfaA	jgi|Aplke1|99436|estExt_fgenesh1_pg.C_200151	MDTRIAIIGMSAILPGGENVFECAETIRAGLNKIQELPDNRVDVTAYFNPDKAVKDKIYCKRGGFIPDFDFDAREYGMNMFQMEDSDANQTLSLLKVKEALQDGGVEPFTKKKKNIGCVLGIGGGQKASHEFYSRLNYVVVEKVLKKMGMPEEDIAVAVDKYKANFPEWRLDSFPGFLGNVTAGRCTNVFNMDGMNCVVDAACASSLIALKVAIDELLHGDCDMMITGATCTDNSIGMYMAFSKTPVFSTDKGLTAYDKDTKGMLIGEGSCMFLLKRYADAVRDGDDIHAVIRGCASSSDGKASGIYTPTIDGQEEAIRRAYQRAGVDPGTVTLVEGHGTGTPVGDKIELTALNRVMASGHGANKEQVAVGSIKSQIGHLKAVAGYAGMIKVIMALKHK…
	Ak_PfaB	jgi|Aplke1|26632|gw1.7.437.1 (Revised and predicted from genomic sequence)	MATPYEEAASQNCKRRRAERSGDQRIAVVGMAVHYAGCPNKEEFWDSLMNNGINSGPLTESRLGTKDKDLHYRKERSKYSDTFCNDRYATIDEKYTNEHELLLELAREAIRDAAAKKGAKEYKLDNCGIVSGCLSFPRDDTQGELLNLYQSHTESKFNEVFGGAPIFKDQSLWSSRPSSLDVTAECKRKFMDPASYVADELKLNGLHYSLDAACASALYVLRLAQEHLLSGGADVMLAGASTLPDPFFIVSGFSTFQAMPVAGTESDISLPWNAKSTGLTPGEGGSIMVLKRLSDAVRDGDHIYGVMMGVGINNAGCGLPLKPHMPSELGCMRETYNIIESGEIKYGAPGFSKGVQYVECHATGTSQGDRVEIEAMKQCFGSLPLFGSTKGNFGHTLVA…
	Ak_PfaC	jgi|Aplke1|78078|estExt_Genewise1Plus.C_1_t10496	MGKLLERNGVPVATKNLKKKPVWEMTKEEQKNDTDVVFDFDELLEFAEGDIGPVFGPKFSIIDNYSRRVRLPAREYLLVSRVTKMDAEPNQFRIGATMTTEYDLPVNGELSEGGDIPWAILVESGQCDLMLISYMGIDFQCKGNRVYRLLDTTLTFYGVAYEGETLTYDIKVNGFAKGPGGEVSMFFFSYDCYCNGRLLIEMRNGAAGFFDDETLAQGKGVIHTKGDLLKRSKIVKQDVKPFMVEPCTHKTKFTEADMQALVDKKWDQVMGRNYFLDYKLTTKKMLMIDRVTHIIPNGGAYGLGLLIGEKILDPDHWYFPCHFVKDQVMAGSLVSDGCSQLLKLYMVWLGFLNKVEPDFKFVPVDGTANKVRCRGQISPHKGKLVYVMEVRELGYDSNN…
	Ak_Δ4DES	jgi|Aplke1|43517|fgenesh1_kg.2_#_142_#_isotig06319	MDCYDPNQSNLCSESGVSDVVVGSVVLGDTRSYTLPKILYTLKGAELGLPLILVLLTSLYFTWRLAVIVVRQFFSEGKANEQKNLYVQIRGVWYDLAKFNHPGGPVALKLAEGRDATAMFESHHLFIEHKKLYAILNKYKVTNKKQHELQVLDKIKSHYEWEGYESDPFVVEMKTMVNEHFQKIADEKGITIQEASKASTQRWAMVLTMMVAFFATLPWFFAGSWWSLIVTPQLAWVVTANYWHDCLHFSMSTNWKINAALPYLFPWLSSPWTWYHQHVIGHHAYTNVARMDPDLAHAPQLMREHDSIRWKPSHRYQHTLTQLSLVWSVAVGLGLGLLSDIKANTRFSYNNSVPVQKLDPGRLLMHVLGRVFYVYSLFVWPFYVFPTWKAIVWAFFPIA…
	Ak_Δ5DES	jgi|Aplke1|105257|estExt_fgenesh1_pm.C_190061	MSDEAEASFLTTVMVDGVIYDISNFKHPGGSVIRFLSQKNVKKGVSKEAELGHIDASEAFREFHQRDMEKVTRYLKSLPVVSTKGKDRNESKYKELSKDFLQFRETLVKEGYFNPSLFHVVYRIVEILAMFVFSFWLLASVAATGNLLHPYVAIACVINGIAQGRCGWLMHEGGHLSLTGNRSVDIRLQEIIYGVGCGMSGGWWRSQHNKHHATPQKLKHDVDLDTLPLVAFNSRIREHVKANSLQGKMLSIQSYIFAPVSCFLVGLLWTLYLHPRHMIVRTKNAVEIISTGFRYLFWFSFLTSAGYSLRSTFLLYCICFGLGCNYIFTNFAVSHTHLDVTEADEYIHWVEYAGHHTTNVSIDSSFVTWWMSYLNYQIEHHLFPTMPQFNHPKISPKVR…
	Ak_Δ8DES	jgi|Aplke1|95442|estExt_fgenesh1_pg.C_50280	MCKGPDKSEKAAIPEPKYIRIYDEVYDVTNFVSRHPGGKVILFYEGQDATDAFEAFHHHSASAKKWLKSIPKAPKDKVVAKPTEDKTKVYIRDDGEIPLVQDFRKLITKWEKEGYYDFAVGVLIYRMFEIFAMLGLSFFFFSLPVASPLKILLSSFTIGVAWTRCGWIQHDGGHCGLSGNSKFDHMIQVIFEGLVKGGSASWWRNRHNKHHAKCNVQGKDTDLNTYPFLSWDIRTAKKLPKKYIAIQHYTFIPLLGLYVPLFFFTTKLFLWRKGKTTEAVVSAIHYATFVYILSQVCGGTAGEIFAYFFCGYVVQGIYLGFCFALSHFAMPQIPEGEDDQDWVTNAISTTLNTNPTPFLSWLTGHLNLQVEHHLCPAMPTHNYLNIRHDVEELAKKHDI…
	Ak_Δ9DES-A	jgi|Aplke1|46507|fgenesh1_kg.13_#_29_#_isotig04980	MDEYFVESDFAGRPIELEPLGKRWKRTFYQNNPKSTGNKYLDGVVNLGVNFISRHVTAWEQGYPIEIPKLMPEGPERERIWAEQRAKYDARQKLSWREYLKVSLKWTMVIYIGLVHVLSIVGLALLPKAKPLTILWFLILWPFTAFGITVGAHRLWSHRSYEAGFAFRFFVMILASLANQGSIWHWARDHRVHHKTSETAADPHNAKRGFFFAHVGWLLVEKDPRVSQFGATINMDDLADMWEVRFNKYMGFPWNAFWCFLAPGLVATSLWGENLVIGFFIVGVLRYVISLHVTWCVNSVAHLYGHHPYEDINPAESPWVSLGAMGEGWHNWHHAFPFDYATSELGPFRQFNPSKMFIDLGAHMGLVWGRRRATDLWEMRKQKLANGDKIVTKLKGLPM…
	Ak_ω3DES	jgi|Aplke1|43603|fgenesh1_kg.2_#_228_#_isotig06856	MCKDESVQAPKVAIEPVPLKADEEWLKGFDLQAFEQDMRNLQKQLTQAQGTEDVEHLNKILRWNKIFTICGFATLWCFPNPFTIMCLSLGLFSRWTMIAHHVCHGGYDKTDASKDGYSRFKFAVGSMYRRVTDWFDWMLPEAWNVEHNLMHHYHLNEGSDPDLVQRNLKSIRESNMPKVVKYAVVVFFMLTWKWTYYAVSTFSQLELIQYRKTNKVDPEVEKYHKAHGVNLFSLFTPSKLPPWFSCTKFFVKVLLPYVVGRFIVAPLPYYYLFGESGYKYALINLALADLVTNVHSFMVIVPNHAGNDMYQFTQPCKPRSGHFYLRQVLGSANFATGTDIVDFSQGWLNYQIEHHLFPDLSMRSYQKAQPLVVDLCKKHGVPYIQENVFIRVKKTVDIM…
	AK_U1DES	jgi|Aplke1|43517|fgenesh1_kg.2_#_142_#_isotig06319	MDCYDPNQSNLCSESGVSDVVVGSVVLGDTRSYTLPKILYTLKGAELGLPLILVLLTSLYFTWRLAVIVVRQFFSEGKANEQKNLYVQIRGVWYDLAKFNHPGGPVALKLAEGRDATAMFESHHLFIEHKKLYAILNKYKVTNKKQHELQVLDKIKSHYEWEGYESDPFVVEMKTMVNEHFQKIADEKGITIQEASKASTQRWAMVLTMMVAFFATLPWFFAGSWWSLIVTPQLAWVVTANYWHDCLHFSMSTNWKINAALPYLFPWLSSPWTWYHQHVIGHHAYTNVARMDPDLAHAPQLMREHDSIRWKPSHRYQHTLTQLSLVWSVAVGLGLGLLSDIKANTRFSYNNSVPVQKLDPGRLLMHVLGRVFYVYSLFVWPFYVFPTWKAIVWAFFPIA…
	Ak_U2DES	jgi|Aplke1|95442|estExt_fgenesh1_pg.C_50280	MCKGPDKSEKAAIPEPKYIRIYDEVYDVTNFVSRHPGGKVILFYEGQDATDAFEAFHHHSASAKKWLKSIPKAPKDKVVAKPTEDKTKVYIRDDGEIPLVQDFRKLITKWEKEGYYDFAVGVLIYRMFEIFAMLGLSFFFFSLPVASPLKILLSSFTIGVAWTRCGWIQHDGGHCGLSGNSKFDHMIQVIFEGLVKGGSASWWRNRHNKHHAKCNVQGKDTDLNTYPFLSWDIRTAKKLPKKYIAIQHYTFIPLLGLYVPLFFFTTKLFLWRKGKTTEAVVSAIHYATFVYILSQVCGGTAGEIFAYFFCGYVVQGIYLGFCFALSHFAMPQIPEGEDDQDWVTNAISTTLNTNPTPFLSWLTGHLNLQVEHHLCPAMPTHNYLNIRHDVEELAKKHDI…
	Ak_C16ELO	jgi|Aplke1|38242|e_gw1.29.40.1 (Revised and predicted from genomic sequence )	MVVSTRAGSSQRAEDLQREILDTVSQLSKRLEKLQTTVESQAKTIEEIRQRNSESENLLHKLTSETDPVNVQEACGVDPAFIERNRLLGETLRKRKQTAEEKSERRKKQKIGAEIFTVYCLLFCGMMLLSFFDVLPIFEWEKKPKEWFFETMDLLADHIHVPFLICLVYLISIFTIQDWMRAKTAFDLRKPLALWSFTIGLFSIFGSLRTVPVAIKLLYSKGFQYLVCADTRYDWVVNHPAGLWTYFFIISKVPELIDTLFIVLRKKKLITLHWYHHVTVLCYCWHSWTTSCSNGIVYSSMNLTVHAFMYIFYALAALGYRPTVYAQYITIIQILQMLVGTVVTFYANFHLWVLAPDKDYKLWSLEWNVARDVMPDTSPQCKVNQTNAIAGLLMYSSYL…
	Ak_C20ELO	jgi|Aplke1|50277|fgenesh1_kg.34_#_96_#_isotig09082	MAAPKANGVPSQKPVRKKSRVDSRPHYLRSLFFVSIYIITFAYVVTETVKQRGGSGPPGLRFHPQYNYWVSNEIVYGLPLLYVLFVLIGCRVMRNFSSLETQMKALQPIYNLIQIVVCGYMVYGLFPCVGVWNEKLPFAMNTAFSKDIEYFVWIHYLTKFLDWTDTFFMVFKKKFNQISFLHVFHHATIGVIWGFLLNEGVGSGTAGFGAWMNSLTHVIMYTHYLVTSFGINNPFKRYITRWQLFQFATCFVHSVVILGGPYDTVLPKVYAMLQLMYQTFMLMLFGTLMAWVPSWLVGADISSDKKEN*
	Ak_U2ELO	jgi|Aplke1|49831|fgenesh1_kg.31_#_41_#_isotig09180	MDFSLVSNSSLSSLFDYFKSAKLLKVEIEWLNISTDFSECTIWDDLFLLIPAYAVAVALLTRVYMVNGKPVASQSRLWKPVMVAYNVGMALFSFICFLGMAYFLLTNEVFTEDCLAAKRNSLVFDNIVYAFYISKYVEFADTLFLIVKGKQVSWLHWIHHMGAALDVGILYFSGFEGSWIFVILNGFVHTIMYTYYACSLMKIRLKGKSLVTMLQIIQFFTGFYVVFEYNNIKCVADDPNQMLAWIYNYVYVGLILLLFLNFYNKSYLSKSTKLKT*
	Ak_CrtO	jgi|Aplke1|92686|fgenesh1_pm.20_#_21	MLSLLSGKPFRNCSSAASYSTALRRNKYKYDVIVVGGGHNGLVCAAYLAQTGKDVLVLERRHVVGGAAVSEEIVKGFTFSRASYLAGLLRPSIIEDLKLKNYGLEFIMRSTSSFTPTLINDPLYNGKSLLLGADEQKNYESIQQFSLADADSYAAYEQMLTNVRELVVPGIENPLPDLPPKRKSDFLYTYKILTGMIKSLNAETVRDTTKLFLSPASQVLNEWFESEILKTTLACDSVIGSMISTDQVGSAYVLLHHVMGEIEGNKGSWAYVKGGMGNISNSIAASAKDLGVDIECNASVKEILLSSDARRVTGVRLQDESVIESDFVVSGCTPYHTFMELIPSFTDSHPRFAKQLAQQDQTCGVFKINTAIDRLPNFACLPTSKDDITAGGGPQHHGT…
	Ak_cCrAT	jgi|Aplke1|74096|estExt_Genewise1.C_320051	MAPEEQEPGTFMYQDSIEKLPIPDLKTTLTKYEEAVSVLLSPEELKKTKAEIERFAAEEGAQLYEELKDYDKTANSYIEEFWNASYTNFQGPLVLNVNPIFVLEDDPTPSRNNQIARASSLILSSLKFIRALRHEKLSPDMWKKTPLCMSQFRYLFGSARVPSTTSEGCDEIINSQDSNHIILIRRGQLYYFEALSSDFSISITEREIIKNIKMIIKDAETLSDAEAAASSIGVLTTEERPVWSRVRKRIESLSENNALSLDLIDKALFVLCLDNIDLNGASENAQNILHGTYEINSEGIQIGTCISRWYDKLQLIVSDNGLAGINFEHSAVDGHTVLRYASDTFTDTIVRFAQTISGPIRVNSFIEQKNTPTKHSLPDTLPRKIEFDFDDDIRKSIHF…
Labyrinthula sp. SR_Ha_C (close relative)	Lss_PfaA	jgi|LabyHa_1|4879|LABHA_00006601-RA	MSENVDKRIAVIGVSAILPGGENINSCWETIKEGLDTLSDLPSDRVDVTAYYDPVKTTKDKIYCKRGGFIPDFNFDAREFGMNMFQVEDADTNQTLTLLKVKEALEDAGIDPFSHQKKGAPKKKKNIGVVLGIGGGQKASNEFYSRMNYTVVEKVLSKIGLPKEDVDLAVEKFKANFPEWRLDSFPGFLGNVTAGRCTNVFDLDGMNCVVDAACASSLIALKVAIDEILYGNCKTMICGATCTDNSIGMYMAFSKTPVFSTDQSLTAYDKNTKGMLIGEGSVMLVLKKYTDALADGDDIHCVINGVASSSDGKASGIYSPTVSGQELAIRRAYEKAGVDPKDVSLIEGHGTGTPVGDRIELTALKNVFTGADAKEEQIAVGSIKSQIAHLKACAGFAGM…
	Lss_PfaB	jgi|LabyHa_1|1592|LABHA_00004290-RA	MPSVPTPKIWRKTERNKPSAIAVCGLALRYGSCETHDEFYESLMKGEFNSSGITEKRLDSSDKDLHYLRKRSKFSDTFVNDRYATIDSSKKEHRSEHELLLKLTQEALNDYAVKKATLHKETESGFDASKLEGKKVGVVAGNLNFPRDNLQGEFTNLYQKHLEEKISSFGGSGIFREDLPNLWSQRPEATEDYLNSPNNNYFHENLDPASYVAHKLNLKSSGSKSVHYSIDAACASSLYILRLAQEHLLNGDCDIMLAGAATLPDPFFILSGFSAFQALPVPGPINNSVPWRLGSSGLTPGEGGAIVVMKRLEDAVKDGDYIYGVMVETGINNSGRGLPLKPIMPSELSCLLETYDLVSKSEKNLLVDYVECHATGTEQGDQVELDAMLQCYEDELKQK…
	Lss_PfaC	jgi|LabyHa_1|6062|LABHA_00001958-RA	MTRKTPVWEMSKEKQKDDTTVVFDYDELLEFAEGDIAPVFGPQFKIIDSYRRRVRLPAREYLLVSRVTKMDAEPGEFRVGATMTTEYDLPVNGELSQGGDIPWAVLVESGQCDLMLISYMGIDFQCKGERVYRLLDTTLTFYGVAREGETLVYDIKVNGFAKAPNKETGEMEVSMFFFEYNCYCNGKLLIEMRNGAAGFFDDATLAAGKGVLRTVAEIKKRDQILAKTKSLSEAPIVPYMHKPIKKNKFSESDMQKLIDGKWAEVMDVSRTFTHKIATKKMLMIDRVTHVIPDGGIYGLGLIIGEKELDPNHWYFPCHFVKDQVMAGSLVSDGCSQLLKLYMMWLGLCLKPGIAEGFEFRPVNGQGNKVRCRGQISPHKGKLVYVMEVREMGIKDGEPY…
	Lss_Δ8DES-1	jgi|LabyHa_1|1131|LABHA_00003867-RA	METNIFDQKMLPENEMNDLISYIKGDKSLKQKLLSENYGKTTEIPSIIFDLEKKFIKHKMKMYSWNEIKKHNSVKDLWIVYGGYIFDITKFYKLHPGGRKVLTTMASRDCTDVFTQFHPQNTYFLLSKFLIGKLEAANTDQELSGFRVGTNQGMVSDFRKIRQLLLQKNLFETDMKVYYKKLVGWTLCFILAIYLVLYTKETYLHCISALLLAFFWQQLAYFEHDLGHNAVSHDRSFDHVVSATLGNLLGGIAVGWWKHSHNIHHINCNSINFDADIQHMPIMAVDSKMLNNFVSFFYEKVFVFDNMAKLLISYQHILFYPIMAIARFNLYAQSWILVCKVIIKTSLTEGIFSTNHDLTFKFTELFSLMGFILWWLMSYMDTTKAAVGYLLFSHALTGL…
	Lss_ΔD8DES-2	jgi|LabyHa_1|166|LABHA_00000166-RA	MKELLSYIKEDKPLKGKLLTEKDGKTKEIPSVILNLEQKFTKEKMKTYCWEEIKKHNSYKDLWIVYGGYVFDITKFYKRHPGGRKVLTTMATRDCTDVFNEFHPQQTYNLLPKFMIGKLEDANTDQKLPGSKVGSNQGIVADFRKIRQMLLQKNLFDTDMTIYYKKFVGLTICFVTAIYLVLCTRESYLHHISALLLAFFWQQLAFFGHDLGHNAVSHDKSFDHLISATLGNLMGGIGIGWWKFSHNNHHINCNSINFDADIQHMPVMAVDTRMLDNFVSFFHEKVFVFDRAAKILLSYQHILYYPIMAVARFNLYAQSWILVASLIVKTALTEGIFATNHDLTFKYTELFTLTGFIYSLWWLVSYLDTTGEAVSYLLLSHAFAGMLHVQICLSHFTME…
	Lss_cCrAT	jgi|LabyHa_1|6977|LABHA_00007593-RA (Revised and predicted from genomic sequence)	MLCGGTKFVNHQVRWYDKMQVIVTANGKAGINFEHTIVDGHTALRFVSDVFTDTIVRFAQLISGKVRVNSFIGKRNDSAKRGFCGVSKQIKRVDFEVNDEIEQYMKNAEARLADDILSLQFETLEFTGYGNLFIKQNRFSPDAFVQVAIQAAYFSLYGNVANVYESVLTKRFKLGRTEAARCATLESNEFVRFFFGKKQNLEDKKNLLKDAVQAHVEITKCAAKGEGVDRTLLALRELARASGEKVPDFFNSLGYKTLSKSVLSTSNCGNPSLRFFGFGPVCQEGFGIGYIIKEDSINFTISTVSRNAKRYSAHLFQYLEQVHDMLVELEPTDFEQVQERLDSFDTVIESNKMNHNGYDFFGSH*

## Sheet: Table S3
Supplementary Table S3. Accession numbers of RNA-seq datasets. All raw RNA-seq data were downloaded from the Sequence Read Archive (SRA) of NCBI.
Type	Species	Order	Family	Strain	Accession number	Treatment	Instrument	Release Year	Reference
Type I	Botryochytrium sp. S-28	Thraustochytrida	Thraustochytriaceae	S-28	SRR23264991	None	Illumina NovaSeq 6000	2023	Liu, X. et al. (2023) Comparative genomic analyses of cellulolytic machinery reveal two nutritional strategies of marine Labyrinthulomycetes protists. Microbiology Spectrum, 11, e0424722.
Type II	Thraustochytrium aureum ssp. strugatskii	Thraustochytrida	Thraustochytriaceae		SRR12832596	None	NextSeq 500	2020	Konstantinov, D.K. et al. (2022) Isolation and transcriptome analysis of a biotechnologically promising Black Sea protist, Thraustochytrium aureum ssp. strugatskii. PeerJ, 10, e12737.
				strugatskii	SRR12832597	None
					SRR12832598	None
Type III	Schizochytrium sp. ATCC 20888	Thraustochytrida	Thraustochytriaceae	ATCC 20888	SRR25592459	None	DNBSEQ-G50	2023	Zhang, Y. et al. (2023) Simultaneous DHA and organic selenium production by Schizochytrium sp.: a theoretical basis. Scientific Reports, 13, 15607.
					SRR25592460	None
Type IV	Aurantiochytrium sp. R2	Thraustochytrida	Thraustochytriaceae	R2	SRR26068873	None	BGISEQ-500	2023	Wang, Q. et al. (2024) Enhancing docosahexaenoic acid production in Aurantiochytrium species using atmospheric and room temperature plasma mutagenesis and comprehensive multi-omics analysis. The Science of the Total Environment, 912, 169217.
					SRR26068874	None
					SRR26068875	None
	Schizochytrium sp. x62-1	Thraustochytrida	Thraustochytriaceae	x62-1	SRR11017650	None	BGISEQ-500	2020	Liu, L. et al. (2020) Mechanism study on the enhanced DHA synthesis in the mutant Thraustochytriidae sp. through comparative transcriptomic analysis. ResearchSquare.
					SRR11017651	None
Close relatives	Oblongichytrium sp. RT2316-13	Oblongichytrida	Oblongichytriaceae	RT2316-13	SRR12600987	growth at 5 °C	Illumina HiSeq 4000	2020	Paredes, P. et al. (2020). Temperature differentially affects gene expression in antarctic thraustochytrid Oblongichytrium sp. RT2316-13. Marine Drugs, 18, 563.
					SRR12600988	growth at 5 °C
					SRR12600989	growth at 5 °C
					SRR12600990	growth at 15 °C
					SRR12600991	growth at 15 °C
					SRR12600992	growth at 15 °C

## Sheet: Table S4
Supplementary Table S4. Sources of the thraustochytrids 18S rRNA gene sequences. The 18S rRNA gene sequences were retrieved from the NCBI GenBank database, RNA-seq datasets, or genomic databases. The GenBank accession numbers of individual strains are listed accordingly.
Type	Species	Database or accession number
Type I	Botryochytrium sp. S-28	RNA-seq
	Parietichytrium sp. I65-24A	Genome
	Schizochytrium aggregatum	AB022106.1
	Thraustochytrium striatum	AB022112.1
Type II	Thraustochytrium aureum	AB022110.1
	Thraustochytrium aureum ssp. strugatskii	RNA-Seq
Type III	Aurantiochytrium sp. T66	DQ836628.1
	Aurantiochytrium sp. KH105 (Diploids)	AB052555.1
	Hondaea fermentalgiana	MF766427.1
	Thraustochytrium sp. ATCC 26185	FJ821482.1
	Thraustochytrium sp. TN22	Genome
	Schizochytrium sp. CCTCC M209059	Genome
	Schizochytrium sp. ATCC 20888	DQ367050.1
Type IV	Aurantiochytrium acetophilum	MH319327.1
	Aurantiochytrium limacinum sp. ATCC MYA-1381	AB973564.1
	Aurantiochytrium limacinum sp. SR21	AB810940.1
	Aurantiochytrium sp. R2	RNA-seq
	Schizochytrium sp. TIO01	FJ039523.1
	Schizochytrium sp. x62-1	RNA-seq
Close relatives	Oblongichytrium sp. RT2316-13	RNA-seq
	Aplanochytrium kerguelense	AB022103.1
	Aplanochytrium stocchinoi	AJ519935.1
	Labyrinthula sp. SR_Ha_C	Genome
	Labyrinthula zosterae	FR875352.2

## Sheet: Table S5
Supplementary Table S5. Fatty acid composition of TAGs in thraustochytrids. The fatty acid compositions were collected from published literature for the listed thraustochytrid strains. Six strains (B. sp. S-28, T. aureum ssp. strugatskii, T. sp. TN22, S. sp. TIO01, S. sp. x62-1, and A. kerguelense) were omitted from this table due to lack of published TAG composition data.
Type	Species	Strain	Fatty acid composition (% of total)											Reference
			14:0	15:0	16:0	16:1	18:0	18:1	18:2	20:4 n-6	20:5 n-3	22:5 n-6	22:6 n-3
Type I	Parietichytrium sp. 165-24A	I65-24A	4.6	ND	23.6	ND	22.6	27	ND	1.8	2.1	2.4	5.1	Ishibashi, Y. et al. (2021) PUFA synthase-independent DHA synthesis pathway in Parietichytrium sp. and its modification to produce EPA and n-3DPA. Communications biology, 4, 1378.
	Schizochytrium aggregatum	ATCC 28209	4.6	1.9	38.3	0.9	2.4	3.9	0.9	4.3	ND	ND	34.5	Lv, J. et al. (2015) The oxidative stability of microalgae oil (Schizochytrium aggregatum) and its antioxidant activity after simulated gastrointestinal digestion: Relationship with constituents. European Journal of Lipid Science and Technology 117, 1928–1939.
	Thraustochytrium striatum	ATCC 24473	ND	ND	33.9	ND	8.21	48.21	3.32	0.35	0.25	ND	0.75	Li, Z.Y. & Ward, O.P. (1994). Production of docosahexaenoic acid by Thraustochytrium roseum. Journal of Industrial Microbiology, 13, 238–241.
Type II	Thraustochytrium aureum ATCC 34304	ATCC 34304	1.7	ND	22.6	ND	18.7	2.2	0.4	1.6	1.8	5.3	42.2	Ishibashi, Y. et al. (2021) PUFA synthase-independent DHA synthesis pathway in Parietichytrium sp. and its modification to produce EPA and n-3DPA. Communications biology, 4, 1378.
Type III	Aurantiochytrium sp. T66	T66	10–12	<1	28–34	8–13	1–1.4	6–8a	ND	ND	ND	7–9	28–30	Jakobsen, A.N. et al. (2008) Accumulation of docosahexaenoic acid-rich lipid in thraustochytrid Aurantiochytrium sp. strain T66: effects of N and P starvation and O2 limitation. Applied microbiology and biotechnology, 80, 297–306.
	Aurantiochytrium sp. KH105	KH105	6.6	7.1	32.3	ND	0.6	0.4	0.3	0.6	1.6	9.9	34.9	Aki, T. et al. (2003) Thraustochytrid as a potential source of carotenoids. Journal of the American Oil Chemists' Society, 80, 789–794.
	Hondaea fermentalgiana	FCC1311	4.2	28	13	0.1	2.4	0.3	ND	0.15	0.4	7	41	Dellero, Y. et al. (2018) Proposal of a new thraustochytrid genus Hondaea gen. nov and comparison of its lipid dynamics with the closely related pseudo-cryptic genus Aurantiochytrium, Algal Research, 35, 125–141.
	Thraustochytrium sp. ATCC 26185	ATCC 26185	17.95	8.78	28.79	5.12	3.02	1	ND	1.3	1.3	8	18.9	Jiang, Y. et al. (2004) Fatty acid composition and squalene content of the marine microalga Schizochytrium mangrovei. Journal of agricultural and food chemistry, 52, 1196–1200.
	Schizochytrium sp. CCTCC M209059	CCTCC M209059	8.34	ND	23.33	ND	ND	ND	ND	ND	0.93	19.37	41.43	Ji X.J. et al. (2015) Genome sequence of schizochytrium sp. CCTCC M209059, an effective producer of docosahexaenoic acid-rich lipids. Genome Announcements, 3, e00819-15.
	Schizochytrium sp. ATCC 20888	ATCC 20888	1.15	1.25	10.5	0.53	0.63	0.46	ND	ND	ND	21.27	57.64	Chang, G. et al. (2013) Fatty acid shifts and metabolic activity changes of Schizochytrium sp. S31 cultured on glycerol. Bioresource Technology, 142, 255–260.
Type IV	Aurantiochytrium acetophilum	HS399	2.3	0.2	47.5	ND	1.4	ND	ND	ND	0	7.8	38.6	Ganuza, E. et al. (2019) Genomics, biology and phylogeny Aurantiochytrium acetophilum sp. nov. (Thraustrochytriaceae), including first evidence of sexual reproduction. Protist, 170, 209–232.
	Aurantiochytrium limacinum sp. ATCC MYA.-1381	ATCC MYA-1381	2.2	ND	38.4	ND	1.3	ND	ND	ND	0.9	8.6	45.9	Ishibashi, Y. et al. (2021) PUFA synthase-independent DHA synthesis pathway in Parietichytrium sp. and its modification to produce EPA and n-3DPA. Communications biology, 4, 1378.
	Aurantiochytrium limacinum SR21	SR21	3.4	6	49.4	ND	1.2	0	0	trace	0.8	6.8	32.5	Aki, T. et al. (2003) Thraustochytrid as a potential source of carotenoids. Journal of the American Oil Chemists' Society, 80, 789–794.
	Aurantiochytrium sp. R2	R2	1.39	1.37	34	ND	1.18	ND	ND	ND	1.23	8.98	49.39	Wang, Q. et al. (2024) Enhancing docosahexaenoic acid production in Aurantiochytrium species using atmospheric and room temperature plasma mutagenesis and comprehensive multi-omics analysis. The Science of the Total Environment, 912, 169217.
Close relatives	Oblongichytrium sp. RT2316-13	RT2316-13	7.6	ND	16.5	ND	3.1	ND	21.2	0.3	4.6	ND	6.5	Shene, C. et al. (2020) Antarctic thraustochytrids: Producers of long-chain omega-3 polyunsaturated fatty acids. MicrobiologyOpen, 9, e00950.
	Labyrinthula sp. SR_Ha_C	SR_Ha_C	ND	ND	1.74	0.94	4.48	2.54	1.99	ND	0.78	ND	68.35	SaKaTa, T. et al. (2000) Colony formation and fatty acid composition of marine labyrinthulid isolates grown on agar media. Fisheries Science, 66, 84-90.
ND: Data not available in the cited reference
a: For A. sp. T66, the value represents the percentage of vaccenic acid (C18:1, n-7) in TAG, while for other thraustochytrid strains, the values only represent C18:1 fatty acids
